# Supplementary material for: Calculation and analysis of the efficiency of resource allocation for technological innovation in China
Source: PLoS One. 2024 Aug 23;19(8):e0308960. doi: 10.1371/journal.pone.0308960 (PMC11343455; doi:10.1371/journal.pone.0308960)
Supplement: S1 Data — (XLSX) [file pone.0308960.s001.xlsx]

## Sheet: Sheet1
symbol	year	ind	reg	lnY	LnL	LnK	age	state	lnI	exit	Lnsub	scale	sub
000009	2009	S90	广东省	1.94591	6.43615	15.157	20	0	14.066	1	16.3856	4	10.1714
000009	2012	S90	广东省	3.78419	6.62007	17.8078	23	0	17.7634	0	17.4487	4	0.729992
000009	2013	S90	广东省	4.45435	6.83733	18.5644	24	0	18.0555	0	17.5985	4	0.633172
000009	2014	S90	广东省	4.00733	7.12689	19.1906	25	0	18.5846	0	17.5347	4	0.349972
000009	2015	S90	广东省	4.12713	7.0934	19.6569	26	0	18.895	0	18.0338	4	0.422652
000009	2016	S90	广东省	4.40672	7.38647	20.059	27	0	19.2183	0	18.4333	4	0.456121
000009	2017	S90	广东省	5.12396	7.63627	20.3841	28	0	19.432	1	18.3584	4	0.341764
000012	2007	C30	广东省	1.09861	6.8773	18.7276	24	0	17.4011	0	16.0084	4	0.248405
000012	2008	C30	广东省	0.693147	7.19818	18.8613	25	1	17.5001	0	17.4372	4	0.939028
000012	2009	C30	广东省	1.79176	7.09672	19.042	26	1	17.8059	1	16.9879	4	0.441334
000012	2011	C30	广东省	4.11087	7.66528	19.539	28	1	18.96	1	18.6041	4	0.700539
000012	2013	C30	广东省	4.26268	7.31455	19.8367	30	1	19.0677	0	18.5616	4	0.602849
000012	2014	C30	广东省	4.14313	7.24993	20.1406	31	1	19.1537	0	18.3178	4	0.433477
000012	2015	C30	广东省	5.00395	7.15149	20.3872	32	0	19.2959	0	18.2101	4	0.337651
000012	2016	C30	广东省	4.5326	7.25841	20.6708	33	0	19.649	0	18.3332	4	0.268266
000012	2017	C30	广东省	5.09375	7.31322	20.8844	34	0	19.7242	1	18.2914	4	0.238638
000016	2013	C39	广东省	5.48064	7.19594	20.895	34	1	19.2536	0	19.3164	4	1.06486
000016	2014	C39	广东省	5.45959	7.11233	20.9289	35	1	19.2046	0	19.257	4	1.05387
000016	2015	C39	广东省	5.46383	7.10085	20.965	36	1	19.251	0	18.7498	4	0.60583
000016	2016	C39	广东省	5.1985	7.09257	20.9655	37	1	19.0712	0	19.2743	4	1.22516
000016	2017	C39	广东省	5.36129	7.21008	21.0687	38	1	19.6136	1	19.2758	4	0.71329
000021	2010	C39	广东省	2.99573	7.446	19.4134	18	1	17.727	1	16.1072	4	0.197929
000021	2012	C39	广东省	3.52636	7.40367	19.656	20	1	18.8194	0	15.4951	4	0.0359997
000021	2013	C39	广东省	3.3322	6.86901	19.9056	21	1	18.8202	0	15.553	4	0.0381153
000021	2014	C39	广东省	3.46574	6.85961	20.0804	22	1	18.8297	0	15.8118	4	0.0489047
000021	2015	C39	广东省	3.97029	7.18159	20.2373	23	1	18.9405	0	18.0519	4	0.411227
000021	2016	C39	广东省	3.89182	7.45124	20.3517	24	1	18.9326	0	17.4879	4	0.235798
000021	2017	C39	广东省	4.31749	7.47647	20.4293	25	1	18.8849	0	18.4797	4	0.666815
000022	2015	G55	广东省	1.94591	6.21461	18.374	23	1	16.9644	0	13.7474	4	0.040073
000022	2016	G55	广东省	1.60944	6.14419	18.51	24	1	17.1554	0	13.8609	3	0.0370878
000022	2017	G55	广东省	1.60944	5.67332	18.6314	25	1	17.234	1	14.4271	4	0.0603942
000026	2016	F52	广东省	3.95124	6.07993	18.8774	24	1	17.5474	0	16.6624	3	0.412725
000026	2017	F52	广东省	3.97029	6.06843	19.0286	25	1	17.7166	1	16.6782	3	0.354032
000027	2012	D44	广东省	1.09861	7.40001	19.0417	20	1	16.2778	0	20.0408	4	43.0786
000027	2013	D44	广东省	1.09861	7.43721	18.9904	21	1	16.7388	0	20.1846	4	31.3705
000027	2014	D44	广东省	0.693147	7.46394	18.9699	22	1	16.9479	0	20.1388	4	24.3101
000027	2015	D44	广东省	2.77259	7.60489	19.0092	23	1	17.3094	0	19.442	4	8.4366
000027	2016	D44	广东省	3.21888	7.73237	19.1077	24	1	17.6369	0	18.8724	4	3.44003
000028	2008	C27	广东省	1.38629	3.95124	18.6781	16	1	16.9814	1	16.3943	3	0.555937
000028	2010	F51	广东省	1.60944	4.34381	18.8337	18	1	17.8705	0	15.947	3	0.146097
000028	2011	F51	广东省	2.83321	4.39445	19.0803	19	1	17.9889	0	16.424	4	0.209099
000028	2012	F51	广东省	2.89037	4.55388	19.3158	20	1	18.2021	0	17.8626	4	0.712082
000028	2013	F51	广东省	2.30259	6.33683	19.4788	21	1	18.1981	0	16.971	4	0.293145
000028	2014	F51	广东省	2.77259	5.1985	19.6027	22	1	18.2126	0	17.2666	4	0.388284
000028	2015	F51	广东省	2.30259	4.54329	19.6744	23	1	18.108	1	17.3426	4	0.465148
000032	2007	C39	广东省	2.30259	5.42495	19.5982	15	1	17.0499	1	13.4176	2	0.0264557
000032	2015	F51	广东省	2.83321	4.96981	18.6665	23	1	17.4894	0	17.0359	2	0.635413
000032	2016	F51	广东省	2.3979	4.89784	18.7674	24	1	17.3046	0	16.4634	2	0.43117
000032	2017	F51	广东省	2.30259	4.7362	18.8224	25	1	17.1899	0	16.1888	2	0.3675
000032	2018	F51	广东省	2.48491	4.54329	18.8853	26	1	17.2852	1	16.6748	2	0.543114
000039	2012	C33	广东省	6.1717	7.88721	21.2396	21	1	21.366	0	18.7079	4	0.0700797
000039	2013	C33	广东省	6.57088	7.95893	21.379	22	1	20.034	0	18.8617	4	0.309639
000039	2014	C33	广东省	6.30992	8.63888	21.5249	23	1	20.1986	0	19.5025	4	0.49851
000039	2015	C33	广东省	6.23441	8.80072	21.6433	24	1	20.2363	0	19.5156	4	0.48643
000039	2016	C33	广东省	6.62672	9.1841	21.7153	25	1	20.1502	0	20.0248	4	0.882127
000039	2017	C33	广东省	6.8222	9.11449	21.8277	26	1	20.4022	1	19.9738	4	0.651551
000043	2013	K70	广东省	1.09861	7.84346	16.8154	20	1	15.6629	0	14.076	4	0.204572
000043	2014	K70	广东省	1.09861	7.87891	17.052	21	1	15.9405	1	15.3037	4	0.528999
000043	2016	K70	广东省	0.693147	8.34901	17.1923	23	1	16.2036	1	15.6848	4	0.595219
000050	2012	C39	广东省	4.5326	7.48324	20.0838	18	1	18.9867	0	19.1606	4	1.18984
000050	2013	C39	广东省	4.81218	7.48661	20.3608	19	1	19.327	0	19.0185	4	0.734579
000050	2014	C39	广东省	5.15329	8.18284	20.8456	20	1	20.1044	0	19.7649	4	0.712195
000050	2015	C39	广东省	5.84064	8.22229	21.3352	21	1	20.5994	0	20.1879	4	0.662642
000050	2016	C39	广东省	6.58064	7.89767	21.696	22	1	20.7981	0	19.631	4	0.311266
000050	2017	C39	广东省	6.97448	7.86902	21.9188	23	1	20.7787	1	20.0966	4	0.505577
000055	2007	C33	广东省	3.61092	4.84419	18.0885	14	0	15.8963	0	16.2799	1	1.46758
000055	2008	C33	广东省	4.11087	4.90527	18.062	15	0	16.0001	0	15.0444	1	0.384549
000055	2009	C33	广东省	4.02535	4.86753	17.9851	16	0	15.4842	1	15.4944	2	1.0102
000055	2013	C33	广东省	1.38629	6.50877	18.734	20	0	18.4505	1	14.4121	2	0.0176249
000055	2015	C33	广东省	3.63759	7.14441	19.1338	22	0	18.4714	0	14.6248	3	0.0213534
000055	2016	C33	广东省	3.3673	7.14362	19.4741	23	0	18.5457	0	15.84	4	0.0668184
000060	2012	C32	广东省	3.55535	7.43603	20.7674	19	1	19.4178	1	17.4478	4	0.139468
000060	2016	C32	广东省	3.61092	7.65634	20.4244	23	1	19.0942	0	18.05	4	0.351979
000065	2015	E48	北京市	1.38629	4.99043	19.8106	32	1	18.5138	0	13.1224	3	0.00455537
000065	2016	E48	北京市	2.99573	6.45677	19.9977	33	1	18.777	0	16.0273	4	0.0639463
000065	2017	E48	北京市	2.77259	6.4599	20.1639	34	1	18.8916	1	15.5015	4	0.0337031
000070	2010	C39	广东省	2.30259	5.39363	18.5871	14	1	17.2814	1	13.2675	2	0.0180627
000070	2012	C38	广东省	2.56495	5.41165	18.8017	16	1	17.927	0	13.9271	2	0.0183173
000070	2013	C38	广东省	3.21888	5.38907	19.057	17	1	17.9826	0	14.7915	2	0.041123
000070	2014	C38	广东省	3.78419	4.94876	19.324	18	1	18.2719	0	15.202	2	0.046422
000070	2015	C38	广东省	3.4012	5.63835	19.5869	19	1	18.5268	0	15.906	3	0.0727386
000070	2016	C38	广东省	3.09104	5.84064	19.9974	20	1	19.1678	0	16.9674	3	0.110758
000078	2007	C27	广东省	2.30259	4.29046	18.7784	16	0	16.5236	0	16.8141	3	1.33715
000078	2008	C27	广东省	2.19722	4.26268	18.7728	17	0	16.8432	0	17.798	2	2.59806
000078	2009	C27	广东省	1.79176	4.26268	18.7606	18	0	16.7914	0	16.8024	3	1.01109
000078	2010	C27	广东省	1.94591	6.13556	18.6659	19	0	15.9404	0	17.1951	3	3.50698
000078	2011	C27	广东省	1.09861	4.26268	18.5621	20	0	15.6992	0	17.1793	3	4.3933
000078	2012	F52	广东省	2.56495	4.48864	18.8332	21	0	17.7884	0	16.8271	3	0.382365
000078	2013	F52	广东省	3.09104	4.81218	19.0753	22	0	17.975	0	17.0327	4	0.389743
000078	2014	F52	广东省	2.63906	5.35659	19.213	23	0	17.8635	0	16.7379	4	0.324468
000078	2015	F52	广东省	3.17805	5.00395	19.3301	24	0	17.9193	0	16.1097	4	0.163716
000078	2016	F52	广东省	0.693147	5.14166	19.3828	25	0	17.7407	0	16.3248	4	0.242695
000090	2011	E47	广东省	1.38629	5.97889	17.0587	19	1	15.8011	0	10.309	4	0.00411898
000090	2012	E48	广东省	2.48491	6.32436	17.2367	20	1	15.9941	0	13.5924	4	0.0905613
000090	2013	E48	广东省	1.09861	6.32794	17.3325	21	1	15.8526	1	13.8255	4	0.131718
000090	2015	E48	广东省	1.38629	6.59304	17.4801	23	1	16.5035	0	15.8248	4	0.507275
000090	2016	E48	广东省	1.60944	6.80572	17.5918	24	1	16.1641	0	15.5645	4	0.549052
000090	2017	E48	广东省	2.77259	7.03615	17.9556	25	1	17.0621	0	16.8979	4	0.848591
000090	2019	E48	广东省	3.71357	7.59438	19.0397	27	1	18.5438	1	16.9052	4	0.194238
000153	2011	C27	安徽省	3.09104	6.51026	18.3858	15	0	16.9991	0	15.6106	1	0.249443
000153	2012	C27	安徽省	3.89182	6.58893	18.4633	16	0	16.9188	0	16.2162	2	0.495294
000153	2013	C27	安徽省	3.91202	6.52796	18.5836	17	0	17.1824	0	16.2927	2	0.410777
000153	2014	C27	安徽省	3.52636	6.45205	18.6844	18	0	17.2213	0	16.0629	2	0.31398
000153	2015	C27	安徽省	2.30259	6.44413	18.7921	19	0	17.3518	0	16.2413	2	0.329417
000153	2016	C27	安徽省	2.30259	6.35784	18.8822	20	0	17.3826	0	18.1334	2	2.1188
000153	2017	C27	安徽省	2.30259	6.34564	19.1044	21	0	17.963	0	11.7069	2	0.00191882
000153	2018	C27	安徽省	2.56495	6.46614	19.3619	22	0	18.2917	0	16.9627	3	0.264728
000153	2019	C27	安徽省	1.38629	6.49072	19.5401	23	0	18.298	1	17.4816	3	0.44201
000157	2019	C35	湖南省	5.45104	8.38708	19.9085	21	0	21.4612	1	19.2214	4	0.106484
000158	2007	C17	河北省	3.09104	6.29342	20.4474	10	1	18.5425	0	14.9007	3	0.0262063
000158	2008	C17	河北省	1.94591	6.0845	20.4342	11	1	18.4586	0	14.9523	3	0.0300077
000158	2009	C17	河北省	3.21888	6.07535	20.4005	12	1	18.287	0	14.3085	3	0.0187125
000158	2010	C17	河北省	2.19722	6.10925	20.4195	13	1	18.6238	0	15.6672	3	0.051998
000158	2011	C17	河北省	2.30259	6.10032	20.4523	14	1	18.7234	0	16.634	3	0.123757
000158	2012	C17	河北省	2.56495	7.24637	20.4432	15	1	18.4928	0	18.2527	3	0.786583
000158	2013	C17	河北省	2.56495	6.80461	20.3941	16	1	18.1607	0	19.318	3	3.18116
000158	2014	C17	河北省	2.07944	6.41017	20.3288	17	1	17.9504	0	19.6678	3	5.57027
000158	2015	C17	河北省	0	7.0639	20.2714	18	1	17.9665	0	19.7292	4	5.82841
000158	2016	C17	河北省	2.89037	7.355	20.4023	19	1	19.0329	0	19.8448	4	2.25213
000158	2017	C17	河北省	2.89037	7.13569	20.5255	20	1	19.1335	1	20.2377	4	3.01684
000333	2013	C38	广东省	7.65964	8.74162	22.9613	14	0	21.8219	0	20.3942	4	0.239862
000333	2014	C38	广东省	8.74656	8.84174	23.2056	15	0	22.1096	1	20.5236	4	0.20476
000338	2012	C36	山东省	5.8944	8.91449	22.6971	11	1	21.4146	0	18.8453	4	0.0765884
000338	2013	C36	山东省	6.32972	8.98944	22.8792	12	1	21.6465	0	18.6398	4	0.0494535
000338	2014	C36	山东省	6.82979	9.09279	23.0932	13	1	21.9339	0	18.8386	4	0.0452613
000338	2015	C36	山东省	6.52796	8.73585	23.2363	14	1	21.9022	0	19.2449	4	0.0701408
000338	2016	C36	山东省	6.66185	8.68457	23.366	15	1	21.9929	0	19.1484	4	0.058163
000338	2017	C36	山东省	6.18209	8.91704	23.5906	16	1	22.4543	1	18.9033	4	0.0286969
000400	2012	C38	河南省	4.8752	7.91389	21.1009	20	1	19.5256	0	18.7097	4	0.442226
000400	2013	C38	河南省	4.96981	7.932	21.1572	21	1	19.5301	0	18.7842	4	0.474326
000400	2014	C38	河南省	5.45532	8.19616	21.2783	22	1	19.8795	0	18.1292	4	0.173717
000400	2015	C38	河南省	5.89715	8.23191	21.3533	23	1	19.7995	0	18.7735	4	0.358421
000400	2016	C38	河南省	5.77455	8.17132	21.4442	24	1	19.9476	0	18.5713	4	0.252513
000400	2017	C38	河南省	6.30262	8.14468	21.5291	25	1	20.0111	0	18.2021	4	0.163816
000400	2018	C38	河南省	4.85981	7.92624	21.6035	26	1	20.0474	0	18.1356	4	0.147801
000400	2019	C38	河南省	5.50126	7.71824	21.6735	27	1	20.1004	1	18.7252	4	0.252779
000401	2013	C30	河北省	0	8.83405	17.5041	20	1	15.6873	0	19.9161	4	68.6354
000401	2014	C30	河北省	1.38629	9.70137	17.5173	21	1	15.6919	0	20.0364	4	77.0543
000401	2015	C30	河北省	1.60944	8.93472	17.5179	22	1	15.6239	0	19.314	4	40.0473
000401	2016	C30	河北省	1.60944	8.74497	17.5278	23	1	15.6854	0	19.5574	4	48.0381
000401	2017	C30	河北省	2.89037	8.31801	17.5473	24	1	15.7537	1	19.3973	4	38.2283
000404	2008	C34	江西省	1.38629	5.34233	19.1799	15	1	17.84	0	16.7122	2	0.323751
000404	2009	C34	江西省	2.48491	5.76205	19.3491	16	1	18.0844	0	15.9884	2	0.122954
000404	2010	C34	江西省	2.83321	5.98896	19.5507	17	1	18.3639	0	16.5829	3	0.168459
000404	2011	C34	江西省	3.04452	6.05912	19.7645	18	1	18.6048	0	17.7734	3	0.435418
000404	2012	C34	江西省	2.94444	6.12687	19.959	19	1	18.756	0	16.0435	3	0.0663713
000404	2013	C34	江西省	2.94444	6.16752	20.2212	20	1	19.1599	0	16.2386	3	0.053866
000404	2014	C34	江西省	3.55535	6.30628	20.404	21	1	19.1731	0	16.2075	3	0.0515307
000404	2015	C34	江西省	2.89037	6.49527	20.5659	22	1	19.2825	0	16.6778	4	0.0739309
000404	2016	C34	江西省	3.85015	6.50728	20.669	23	1	19.2132	0	16.5069	4	0.0667821
000404	2017	C34	江西省	3.63759	6.49828	20.7925	24	1	19.4013	1	16.9103	4	0.0828305
000404	2019	C34	江西省	3.93183	6.34564	20.8111	26	1	19.576	1	17.3857	4	0.111874
000407	2010	C29	山东省	0	4.70953	15.9707	17	0	16.087	0	15.8807	3	0.813607
000407	2011	C29	山东省	3.13549	4.63473	17.1327	18	0	16.8236	0	15.9096	3	0.400934
000407	2012	C26	山东省	2.89037	4.75359	17.4168	19	0	16.3956	0	13.236	3	0.0424437
000407	2013	C26	山东省	3.52636	4.98361	17.8332	20	0	17.0112	0	15.2204	3	0.166825
000407	2014	C26	山东省	0.693147	4.75359	17.7931	21	0	15.6316	1	12.4212	3	0.0403383
000423	2011	C27	山东省	2.99573	5.17048	18.7833	19	1	17.5654	0	16.2263	3	0.262082
000423	2012	C27	山东省	3.09104	5.82305	19.28	20	1	18.5517	0	16.4417	3	0.12124
000423	2013	C27	山东省	2.07944	5.65599	19.5954	21	1	18.6277	0	16.6515	3	0.138593
000423	2014	C27	山东省	4.59512	5.98141	19.8099	22	1	18.6518	0	17.1302	4	0.218355
000423	2015	C27	山东省	3.58352	5.98896	20.0238	23	1	18.8644	0	16.4208	4	0.0868528
000423	2016	C27	山东省	4.12713	5.81711	20.1962	24	1	18.9396	0	16.732	4	0.109955
000425	2010	C35	江苏省	4.84419	6.80351	21.3295	18	1	19.878	0	18.2043	4	0.187569
000425	2011	C35	江苏省	5.34711	7.47477	21.5075	19	1	20.2649	0	17.8129	4	0.086116
000425	2012	C35	江苏省	5.87774	7.87588	21.8821	20	1	21.004	0	19.6179	4	0.250035
000425	2013	C35	江苏省	6.17379	7.91899	22.0362	21	1	20.7319	0	18.8946	4	0.159241
000425	2014	C35	江苏省	6.8533	7.86557	22.0881	22	1	20.4431	0	18.3512	4	0.123456
000425	2015	C35	江苏省	6.9489	7.68662	22.0828	23	1	20.1548	0	18.9224	4	0.29162
000425	2016	C35	江苏省	6.62804	7.67136	22.1106	24	1	20.3581	0	18.5186	4	0.158886
000425	2018	C35	江苏省	6.65415	7.77065	22.5633	26	1	21.424	0	19.3327	4	0.12353
000425	2019	C35	江苏省	6.55251	7.86173	22.7785	27	1	21.6219	1	20.0184	4	0.201183
000488	2012	C22	山东省	3.43399	7.71691	20.6942	20	1	19.4981	0	19.3712	4	0.880877
000488	2013	C22	山东省	2.3979	7.4961	20.9097	21	1	19.7537	0	19.0663	4	0.502852
000488	2014	C22	山东省	2.99573	7.55538	21.1247	22	1	19.9679	0	19.4122	4	0.573712
000488	2015	C22	山东省	3.58352	7.50988	21.3752	23	1	20.2915	0	19.3416	4	0.386791
000488	2016	C22	山东省	0	7.62754	21.5849	24	1	20.4163	0	19.9942	4	0.655666
000488	2017	C22	山东省	3.17805	7.70256	21.8316	25	1	20.7404	1	19.8101	4	0.394414
000488	2019	C22	山东省	3.2581	6.10256	21.8805	27	1	20.7155	0	20.2893	4	0.652929
000513	2011	C27	广东省	3.04452	6.72022	15.5426	20	0	16.4994	0	17.2827	3	2.18865
000513	2012	C27	广东省	3.71357	6.95559	19.1441	21	0	19.1207	0	17.5547	3	0.20889
000513	2013	C27	广东省	3.3673	6.92756	19.8275	22	0	19.2668	0	17.475	3	0.166664
000513	2014	C27	广东省	3.80666	6.84268	20.2724	23	0	19.4855	0	18.0176	4	0.230424
000513	2015	C27	广东省	3.63759	6.88038	20.6368	24	0	19.7443	0	18.665	4	0.339841
000513	2016	C27	广东省	3.89182	6.92264	20.9499	25	0	19.9784	0	18.6683	4	0.269813
000519	2012	C34	湖南省	1.60944	4.36945	15.8788	25	1	14.86	0	13.527	1	0.263668
000519	2013	C30	湖南省	2.07944	5.53339	18.291	26	1	18.2118	0	15.6294	3	0.0755974
000519	2014	C30	湖南省	3.4012	5.68358	18.8918	27	1	18.2641	0	16.0577	4	0.110096
000519	2015	C30	湖南省	3.73767	5.47646	19.226	28	1	18.2882	0	16.6045	3	0.185676
000519	2016	C30	湖南省	3.71357	7.22475	19.7295	29	1	19.0085	0	16.94	4	0.126376
000519	2017	C35	湖南省	3.97029	7.03527	20.0583	30	1	19.112	1	16.3932	4	0.065959
000521	2008	C38	安徽省	1.94591	5.37528	16.6409	17	1	15.6699	0	16.121	3	1.57009
000521	2009	C38	安徽省	3.17805	5.69036	17.3152	18	1	16.7477	0	17.8329	3	2.96012
000521	2010	C38	安徽省	2.89037	5.69036	17.6819	19	1	16.7926	1	19.2914	4	12.1686
000521	2012	C38	安徽省	4.96981	6.44095	17.7958	21	1	16.761	1	18.71	4	7.02159
000521	2014	C38	安徽省	4.99721	6.63857	18.0494	23	1	17.227	0	17.5331	4	1.35819
000521	2015	C38	安徽省	4.84419	6.70073	20.3455	24	1	20.256	0	17.4222	4	0.0587874
000521	2016	C38	安徽省	5.40268	7.70931	20.9566	25	1	20.338	0	17.6924	4	0.0709628
000521	2017	C38	安徽省	5.42054	7.72709	21.3303	26	1	20.4509	1	18.1265	4	0.0978434
000523	2015	C26	广东省	2.56495	4.7185	20.5954	38	1	19.0953	0	15.6629	3	0.03231
000523	2016	C26	广东省	1.94591	4.81218	20.6964	39	1	19.2338	0	16.2737	3	0.0518127
000523	2017	C26	广东省	3.29584	4.82028	20.8903	40	1	19.6857	0	17.0711	3	0.0731944
000523	2018	C26	广东省	1.09861	4.82831	20.9791	41	1	19.4753	0	16.6608	4	0.0599349
000523	2019	C26	广东省	1.09861	5.04986	21.0762	42	1	19.6005	1	16.5422	4	0.0469652
000525	2012	C26	江苏省	3.3673	6.74641	20.2723	22	0	18.4637	0	17.9953	4	0.626014
000525	2013	C26	江苏省	4.76217	6.85751	20.2545	23	0	18.2501	0	17.736	4	0.598013
000525	2014	C26	江苏省	3.73767	6.84907	20.2592	24	0	18.3884	0	17.9343	4	0.635013
000525	2015	C26	江苏省	3.3673	6.56667	20.2226	25	0	18.0884	0	17.925	4	0.84923
000525	2016	C26	江苏省	4.41884	6.58064	20.1913	26	0	18.0952	0	18.2184	4	1.13111
000525	2017	C26	江苏省	3.73767	6.68085	20.2996	27	0	18.8611	1	18.5665	4	0.744832
000528	2007	C35	广西壮族自治区	2.19722	6.3613	21.2887	15	1	19.5374	0	16.3225	3	0.0401595
000528	2008	C35	广西壮族自治区	2.48491	6.72623	21.362	16	1	19.8017	0	17.3167	3	0.0833263
000528	2009	C35	广西壮族自治区	4.14313	6.95464	21.4188	17	1	19.7936	0	17.5456	4	0.105616
000528	2010	C35	广西壮族自治区	4.30407	7.05531	21.5652	18	1	20.2402	0	17.5932	4	0.0708619
000528	2011	C35	广西壮族自治区	4.85981	7.28893	21.7122	19	1	20.3886	0	17.7904	4	0.0744105
000528	2012	C35	广西壮族自治区	4.99043	7.46851	21.7531	20	1	20.0608	0	18.3184	4	0.175099
000528	2013	C35	广西壮族自治区	5.05625	7.46107	21.7841	21	1	20.0464	0	18.4318	4	0.198977
000528	2014	C35	广西壮族自治区	5.35659	7.44892	21.7784	22	1	19.8481	0	18.6084	4	0.289469
000528	2015	C35	广西壮族自治区	5.24702	7.3192	21.719	23	1	19.396	0	18.9866	4	0.664078
000528	2016	C35	广西壮族自治区	5.31321	7.33629	21.6751	24	1	19.4851	0	18.8633	4	0.536952
000528	2017	C35	广西壮族自治区	5.69373	7.35819	21.6727	25	1	19.7618	0	18.024	4	0.17591
000528	2018	C35	广西壮族自治区	5.34711	7.54274	21.7371	26	1	20.1425	0	18.3803	4	0.171662
000528	2019	C35	广西壮族自治区	5.2832	7.70301	21.8273	27	1	20.3281	1	18.8073	4	0.21854
000530	2015	C34	辽宁省	3.82864	5.57973	19.7848	23	1	18.2082	0	13.4724	3	0.00877495
000530	2016	C34	辽宁省	4.51086	5.62402	19.8522	24	1	18.2693	0	15.6219	3	0.070838
000530	2017	C34	辽宁省	4.74493	5.59099	19.9237	25	1	18.3566	1	14.9927	3	0.0345981
000530	2019	C34	辽宁省	2.48491	5.53339	19.7792	27	1	17.9786	1	15.4492	3	0.0797072
000532	2009	D44	广东省	3.09104	6.00389	16.3755	18	1	14.6429	1	15.4816	1	2.31353
000532	2012	S90	广东省	2.19722	4.60517	16.6545	21	1	16.0297	0	14.8039	1	0.293537
000532	2013	S90	广东省	2.3979	4.41884	17.0375	22	1	16.171	0	13.9801	1	0.11181
000532	2014	S90	广东省	2.77259	4.29046	17.1532	23	1	15.7381	0	13.6962	1	0.129782
000532	2015	S90	广东省	2.48491	4.46591	17.3044	24	1	15.9925	0	15.5856	1	0.665744
000532	2016	S90	广东省	2.07944	3.68888	17.5483	25	1	16.4514	0	15.988	2	0.629165
000532	2017	S90	广东省	1.60944	4.40672	17.8087	26	1	16.7441	0	16.0331	2	0.491164
000538	2010	C27	云南省	3.98898	5.70044	19.993	18	1	17.3176	1	15.3385	4	0.138187
000538	2012	C27	云南省	2.83321	5.80212	19.9094	20	1	18.37	0	17.2373	4	0.322151
000538	2013	C27	云南省	2.3979	6.01127	20.1407	21	1	19.0183	0	17.8734	4	0.318261
000538	2014	C27	云南省	3.91202	6.34914	20.2665	22	1	18.8821	0	18.2431	4	0.527797
000538	2015	C27	云南省	3.09104	6.47543	20.2749	23	1	18.4244	0	18.0364	4	0.678377
000538	2016	C27	云南省	3.21888	6.52062	20.2657	24	1	18.3145	0	18.1644	4	0.860618
000538	2017	C27	云南省	3.21888	6.55251	20.2483	25	1	18.2467	1	18.1769	4	0.932572
000540	2015	K70	贵州省	2.3979	6.97915	16.2283	23	0	15.1416	0	19.2992	4	63.918
000540	2016	K70	贵州省	1.60944	7.20266	16.41	24	0	15.1762	0	17.1457	4	7.16765
000540	2017	K70	贵州省	0	7.19818	16.7962	25	0	15.9343	1	15.9618	4	1.0278
000541	2010	C38	广东省	1.38629	6.09807	16.7457	19	0	15.2889	1	15.1998	3	0.914761
000541	2012	C38	广东省	2.30259	6.11589	18.2474	21	0	18.072	0	14.306	3	0.0231445
000541	2013	C38	广东省	3.91202	6.1506	18.8386	22	0	18.2026	0	13.8468	3	0.0128321
000541	2014	C38	广东省	4.20469	6.1591	19.2445	23	0	18.4087	0	14.5921	3	0.022002
000541	2015	C38	广东省	3.21888	6.1203	19.4737	24	1	18.3469	0	15.4528	3	0.0553458
000541	2016	C38	广东省	3.61092	6.30079	19.6839	25	1	18.5166	0	14.328	3	0.0151664
000541	2017	C38	广东省	4.11087	6.29157	19.8761	26	1	18.6674	1	15.9026	3	0.0629892
000547	2012	C39	福建省	2.70805	6.02345	18.7033	20	0	17.6087	0	13.9144	2	0.0248643
000547	2013	C39	福建省	2.83321	6.00141	18.8904	21	0	17.6697	0	15.5328	2	0.118026
000547	2014	C39	福建省	2.30259	6.05209	19.1357	22	0	18.0418	0	14.4269	3	0.026922
000547	2015	C39	福建省	4.26268	6.39024	19.652	23	1	18.9444	0	14.8504	4	0.0166725
000547	2016	C39	福建省	3.21888	6.55393	20.1196	24	1	19.3592	0	14.9828	4	0.0125702
000547	2017	C39	福建省	4.40672	6.90475	20.4274	25	1	19.447	1	16.4206	4	0.048489
000551	2010	C34	江苏省	3.82864	6.22851	19.989	18	1	18.1682	1	16.4988	3	0.188372
000551	2012	S90	江苏省	3.98898	6.4677	19.9697	20	1	18.6358	0	17.3542	3	0.277602
000551	2013	S90	江苏省	3.80666	6.4552	20.0579	21	1	18.5517	0	17.3818	3	0.31041
000551	2014	S90	江苏省	3.3322	6.32257	20.1416	22	1	18.6195	0	17.1914	3	0.239764
000551	2015	S90	江苏省	4.21951	6.42162	20.2022	23	1	18.5924	0	17.3275	3	0.282259
000551	2016	S90	江苏省	3.89182	6.34212	20.2495	24	1	18.5853	0	17.273	3	0.269218
000551	2017	S90	江苏省	4.2485	6.34739	20.295	25	1	18.6226	0	17.1071	3	0.219682
000551	2018	S90	江苏省	3.85015	6.35437	20.3532	26	1	18.7338	1	17.1287	3	0.200855
000553	2012	C26	湖北省	1.38629	5.65948	17.261	20	1	15.997	0	15.1105	2	0.412109
000553	2013	C26	湖北省	1.38629	5.56834	17.4072	21	1	16.0815	0	15.0005	2	0.339226
000553	2014	C26	湖北省	1.38629	5.56068	17.474	22	1	15.8888	0	15.3361	3	0.575382
000553	2015	C26	湖北省	0.693147	4.81218	17.514	23	1	15.8177	0	15.5357	3	0.754282
000553	2016	C26	湖北省	0	4.76217	17.5783	24	1	15.9836	0	15.5052	3	0.619777
000559	2012	C36	浙江省	4.67283	6.81014	21.1356	20	0	19.5814	0	18.1567	4	0.240582
000559	2013	C36	浙江省	4.96284	6.93634	21.2198	21	0	19.6996	0	17.814	4	0.151745
000559	2014	C36	浙江省	4.77912	6.9613	21.324	22	0	19.8723	0	17.935	4	0.144091
000559	2015	C36	浙江省	5.45104	7.0193	21.3898	23	0	19.8006	0	17.5728	4	0.10777
000559	2016	C36	浙江省	5.273	7.04665	21.4624	24	0	19.8995	0	17.5329	4	0.0937938
000559	2017	C36	浙江省	5.11799	6.99851	21.5417	25	0	20.0038	1	18.1293	4	0.153431
000565	2012	C26	重庆市	1.09861	5.7462	18.5138	21	1	16.7168	0	16.8291	1	1.11893
000565	2013	C26	重庆市	1.38629	5.96358	18.5544	22	1	16.8606	0	15.1661	1	0.183685
000565	2014	C26	重庆市	0	5.79909	18.5718	23	1	16.7682	0	14.811	1	0.141261
000565	2015	C26	重庆市	1.09861	4.98361	18.578	24	1	16.715	0	14.3718	1	0.096028
000565	2016	C26	重庆市	1.60944	5.24702	18.5852	25	1	16.7282	0	13.9005	1	0.0591503
000565	2017	C26	重庆市	1.09861	4.91265	18.5981	26	1	16.7712	0	14.5718	2	0.110877
000565	2018	C26	重庆市	0	5.02388	18.6273	27	1	16.881	0	14.7536	2	0.119142
000565	2019	C26	重庆市	0.693147	5.2933	18.6519	28	1	16.8842	0	15.887	2	0.368906
000568	2010	C15	四川省	3.49651	5.18178	19.1002	17	1	17.5426	0	16.4008	4	0.31927
000568	2011	C15	四川省	3.97029	5.22036	19.2127	18	1	17.7874	0	16.8946	4	0.409485
000568	2012	C15	四川省	4.79579	5.28827	19.368	19	1	18.0669	0	16.5793	4	0.225907
000568	2013	C15	四川省	4.48864	5.36598	19.511	20	1	18.1763	0	16.4248	4	0.173526
000568	2014	C15	四川省	4.02535	5.51745	19.5464	21	1	17.8294	0	17.156	4	0.509991
000568	2015	C15	四川省	3.09104	5.65948	19.6197	22	1	18.0596	0	16.7644	4	0.273851
000568	2016	C15	四川省	2.48491	6.03309	19.6829	23	1	18.0836	0	16.9551	4	0.323513
000568	2017	C15	四川省	3.68888	6.19236	19.7691	24	1	18.2559	1	17.6756	4	0.559702
000570	2010	C34	江苏省	2.56495	4.8752	18.3429	17	1	16.2429	0	14.1973	3	0.12929
000570	2011	C34	江苏省	2.19722	4.67283	18.2617	18	1	15.7115	0	15.908	2	1.21711
000570	2012	C34	江苏省	1.60944	4.94876	19.0333	19	1	18.5341	0	15.7495	3	0.061751
000570	2013	C34	江苏省	2.77259	5.00395	19.4653	20	1	18.6627	0	14.52	3	0.0158799
000570	2014	C34	江苏省	2.99573	4.99043	19.6196	21	1	18.316	0	16.1519	3	0.114859
000570	2015	C34	江苏省	2.99573	5.8944	19.7012	22	1	18.1717	0	16.2924	3	0.152687
000570	2016	C34	江苏省	3.29584	5.8999	19.768	23	1	18.1826	0	15.8884	3	0.10085
000570	2017	C34	江苏省	2.63906	5.92158	19.8174	24	1	18.1621	1	15.9505	3	0.109518
000581	2015	C36	江苏省	4.62497	7.04839	20.8379	24	1	19.4753	0	18.7729	4	0.495413
000581	2016	C36	江苏省	4.12713	7.14835	20.9643	25	1	19.5819	0	17.5989	4	0.137651
000581	2017	C36	江苏省	4.70048	7.15618	21.1106	26	1	19.785	1	17.6662	4	0.120175
000589	2012	C29	贵州省	2.30259	6.86693	21.4118	17	1	19.1917	0	17.4271	4	0.171255
000589	2013	C29	贵州省	2.19722	6.86276	21.3613	18	1	19.1164	0	17.1701	4	0.142812
000589	2014	C29	贵州省	3.46574	6.85646	21.2997	19	1	18.957	0	17.6116	4	0.260428
000589	2015	C29	贵州省	1.09861	6.58755	21.2359	20	1	18.8709	0	16.5506	4	0.0982435
000589	2016	C29	贵州省	2.99573	6.53524	21.1757	21	1	18.8455	0	18.472	4	0.688349
000591	2015	F52	重庆市	4.12713	5.04986	19.6274	29	1	18.3171	0	17.3156	4	0.36732
000591	2016	D44	重庆市	3.82864	4.82028	19.7573	30	1	18.3851	0	17.3387	4	0.351204
000591	2017	D44	重庆市	3.63759	5.07517	19.9343	31	1	18.6893	1	17.2559	4	0.238486
000597	2012	C27	辽宁省	1.60944	6.96979	20.7259	20	1	18.603	0	17.7462	3	0.424516
000597	2013	C27	辽宁省	2.07944	6.79906	20.6806	21	1	18.479	0	16.7701	4	0.18108
000597	2014	C27	辽宁省	2.48491	6.46925	20.6555	22	1	18.603	0	16.8991	4	0.181972
000597	2015	C27	辽宁省	3.04452	6.57508	20.6326	23	1	18.5946	0	17.0583	4	0.215176
000597	2016	C27	辽宁省	3.17805	6.53088	20.5666	24	1	18.1811	0	17.4933	4	0.502683
000598	2017	D46	四川省	2.3979	6.29342	16.1077	22	1	16.1914	0	18.2264	4	7.65273
000598	2018	D46	四川省	2.83321	6.46303	16.5891	23	1	15.8442	0	18.5555	4	15.0498
000598	2019	D46	四川省	3.68888	6.59851	16.6667	24	1	15.1224	1	18.2876	4	23.6945
000599	2012	C29	山东省	4.15888	6.07535	18.7382	17	1	17.3461	1	16.8444	3	0.605544
000599	2015	C29	山东省	3.58352	6.22654	19.0513	20	1	18.4552	0	16.5537	3	0.14935
000599	2016	C29	山东省	3.91202	6.25958	19.4263	21	1	18.5488	0	17.3491	4	0.301286
000599	2017	C29	山东省	4.14313	6.38012	19.7285	22	1	18.7386	1	18.3801	4	0.698681
000601	2010	D44	广东省	0.693147	5.95842	13.7513	18	1	12.5286	1	16.809	4	72.2683
000601	2012	D44	广东省	1.79176	5.90536	16.1127	20	1	16.0422	0	16.1542	4	1.11849
000601	2013	D44	广东省	1.60944	5.87493	16.8105	21	1	16.2605	0	16.7744	4	1.67172
000601	2014	D44	广东省	2.30259	5.88332	17.1727	22	1	16.2768	0	16.6463	4	1.44702
000601	2015	D44	广东省	1.60944	5.92158	17.4892	23	1	16.5232	0	16.6378	4	1.1214
000601	2016	D44	广东省	2.3979	5.97889	17.8879	24	1	17.0428	0	17.2009	4	1.17134
000601	2017	D44	广东省	2.30259	6.09807	18.2091	25	0	17.2507	1	17.5844	4	1.39612
000612	2013	C32	河南省	2.07944	4.47734	14.4442	21	1	14.8533	0	17.8399	4	19.8169
000612	2014	C32	河南省	0.693147	4.48864	14.7546	22	0	13.7787	0	16.1713	4	10.9418
000612	2015	C32	河南省	1.38629	4.54329	14.815	23	0	13.2045	0	15.55	4	10.4376
000612	2016	C32	河南省	0.693147	4.48864	14.8142	24	0	12.9123	1	16.1821	4	26.3053
000615	2013	C28	湖北省	2.07944	5.65948	18.2976	18	0	16.8191	0	15.4738	1	0.260469
000615	2014	C28	湖北省	2.19722	5.68017	18.444	19	0	17.1188	0	15.4593	2	0.19024
000615	2015	C28	湖北省	2.3979	5.8693	18.5256	20	0	16.996	0	15.6263	4	0.254182
000615	2016	K70	湖北省	0	5.80513	18.5853	21	0	16.9722	0	15.6343	4	0.26239
000615	2017	K70	湖北省	0.693147	6.02345	18.7116	22	0	17.3285	1	16.3123	4	0.361988
000619	2012	C29	安徽省	2.89037	6.31536	20.2947	17	1	18.09	0	17.6066	3	0.616643
000619	2013	C29	安徽省	1.38629	6.2672	20.2363	18	1	17.9225	0	16.9887	3	0.393085
000619	2014	C29	安徽省	2.07944	6.02345	20.2028	19	1	18.0917	0	17.0232	3	0.343553
000619	2015	C29	安徽省	2.3979	6.00635	20.1498	20	1	17.8833	0	17.6823	3	0.817968
000619	2016	C29	安徽省	2.3979	6.0845	20.0997	21	1	17.8592	0	17.4174	3	0.642879
000623	2012	C27	吉林省	0.693147	5.50939	17.9025	20	0	16.7118	0	17.7684	4	2.87677
000623	2013	C27	吉林省	2.07944	5.52146	18.4727	21	0	17.8178	0	18.1261	4	1.36114
000623	2014	C27	吉林省	2.30259	5.54908	19.0016	22	0	18.3066	0	17.5858	4	0.486356
000623	2015	C27	吉林省	2.19722	5.83481	19.3215	23	0	18.361	0	18.6023	4	1.27283
000623	2016	C27	吉林省	1.79176	5.77455	19.5186	24	0	18.3215	0	18.4931	4	1.18726
000623	2017	C27	吉林省	0.693147	5.83188	19.6705	25	0	18.3602	1	18.5549	4	1.21494
000625	2007	C37	重庆市	6.64639	7.60539	21.8101	12	1	19.7255	0	16.3755	4	0.0350838
000625	2008	C37	重庆市	5.94542	7.80303	21.8513	13	1	20.1601	0	17.3118	4	0.0579422
000625	2009	C37	重庆市	6.66057	7.99733	21.7582	14	1	19.0551	1	16.2711	4	0.0617924
000625	2011	C37	重庆市	6.44731	8.71029	21.6218	16	1	19.8611	0	19.0386	4	0.439324
000625	2012	C36	重庆市	6.49072	8.56617	22.0534	17	1	21.2504	0	19.8126	4	0.237464
000625	2013	C36	重庆市	6.52209	8.85695	22.299	18	1	21.2057	0	19.0941	4	0.121041
000625	2014	C36	重庆市	6.38012	8.80807	22.535	19	1	21.4224	0	19.6415	4	0.16849
000625	2015	C36	重庆市	6.51026	8.94559	22.773	20	1	21.6644	0	19.9067	4	0.172426
000625	2016	C36	重庆市	7.13489	9.07989	23.0061	21	1	21.8874	0	20.5774	4	0.269828
000625	2017	C36	重庆市	7.03527	9.14356	23.2052	22	1	22.0128	1	21.2016	4	0.444325
000630	2010	C32	安徽省	1.79176	7.35116	19.553	19	1	16.946	1	19.0735	4	8.39459
000630	2012	C32	安徽省	2.89037	7.12528	21.1581	21	1	21.0014	0	19.3409	4	0.190061
000630	2013	C32	安徽省	3.7612	7.15929	21.7537	22	1	21.1215	0	19.1931	4	0.145385
000630	2014	C32	安徽省	3.63759	7.0934	22.1063	23	1	21.1965	0	19.0936	4	0.122098
000630	2015	C32	安徽省	3.68888	6.99577	22.2033	24	1	20.7272	0	18.7434	4	0.137544
000630	2016	C32	安徽省	3.09104	7.00579	22.2781	25	1	20.7235	0	18.7119	4	0.133768
000630	2017	C32	安徽省	3.68888	6.98934	22.3387	26	1	20.7291	1	18.6618	4	0.126528
000630	2019	C32	安徽省	5.1299	7.03174	22.3583	28	1	21.1258	1	19.2147	4	0.147917
000636	2012	C39	广东省	4.07754	6.64118	19.556	19	1	18.1141	0	16.7203	3	0.248135
000636	2013	C39	广东省	4.04305	6.1181	19.6382	20	1	18.1108	0	17.077	3	0.355662
000636	2014	C39	广东省	3.73767	6.12468	19.7053	21	1	18.1213	0	16.8306	3	0.275086
000636	2015	C39	广东省	3.73767	7.3908	19.7652	22	1	18.1528	0	17.4731	3	0.506771
000636	2016	C39	广东省	3.8712	7.47817	19.9016	23	1	18.5483	0	17.4919	3	0.347695
000636	2017	C39	广东省	4.20469	7.15774	20.0396	24	1	18.6909	0	17.2701	3	0.241527
000636	2018	C39	广东省	3.55535	7.17012	20.2226	25	1	18.9921	0	17.8372	4	0.315087
000636	2019	C39	广东省	3.78419	7.0859	20.307	26	1	18.7875	0	17.9523	4	0.433788
000637	2016	C25	广东省	2.63906	4.72739	17.4846	29	0	17.7913	0	15.5602	1	0.107418
000637	2017	C25	广东省	1.60944	4.44265	18.3653	30	0	17.931	1	14.0916	1	0.0215076
000639	2013	C13	山东省	1.94591	5.38907	20.2077	27	0	18.1542	0	12.2615	2	0.00275954
000639	2014	C13	山东省	1.79176	5.11799	20.157	28	0	17.9105	0	11.7707	2	0.00215537
000639	2015	C13	山东省	2.19722	4.76217	20.1262	29	0	18.0343	0	14.5267	2	0.0299697
000639	2016	C13	山东省	2.30259	4.77912	20.1255	30	0	18.224	0	12.094	4	0.0021767
000661	2012	C27	吉林省	2.70805	5.87774	19.4414	20	1	18.2826	0	16.7083	2	0.207141
000661	2013	C27	吉林省	1.60944	5.8861	19.6255	21	1	18.3976	0	16.4413	2	0.141381
000661	2014	C27	吉林省	2.48491	6.04737	19.8796	22	1	18.8031	0	16.7141	3	0.123808
000661	2015	C27	吉林省	1.38629	6.28972	20.14	23	1	19.0753	0	16.6882	3	0.0918904
000661	2016	C27	吉林省	2.07944	6.63332	20.4209	24	1	19.3941	0	17.1699	3	0.108151
000661	2017	C27	吉林省	1.38629	6.72143	20.7	25	1	19.6699	1	16.8422	4	0.0591476
000680	2012	C35	山东省	5.75574	7.50329	22.7414	20	1	19.7378	0	18.4084	4	0.264634
000680	2013	C35	山东省	5.4848	7.38399	22.6339	21	1	19.7067	0	17.1826	4	0.0801326
000680	2014	C35	山东省	5.31321	7.32712	22.5157	22	1	19.3771	0	17.5881	4	0.167125
000680	2015	C35	山东省	4.74493	7.29166	22.3862	23	1	18.9584	0	17.1379	4	0.161946
000680	2016	C35	山东省	4.58497	7.14204	22.254	24	1	18.7442	0	18.5621	4	0.833552
000680	2017	C35	山东省	4.20469	7.06987	22.1311	25	1	18.8822	0	16.8096	4	0.125861
000680	2018	C35	山东省	5.11199	7.11396	22.0323	26	1	19.2477	0	16.8924	4	0.0948676
000680	2019	C35	山东省	5.05625	7.12689	21.9404	27	1	19.2541	1	18.1509	4	0.331799
000698	2009	C26	辽宁省	1.09861	4.60517	18.7925	17	1	17.3401	0	15.9046	4	0.237999
000698	2010	C26	辽宁省	1.79176	4.39445	18.9522	18	1	17.6631	0	16.982	4	0.506063
000698	2011	C26	辽宁省	2.30259	4.11087	19.1269	19	1	17.876	0	18.4999	4	1.86614
000698	2012	C25	辽宁省	2.63906	5.81114	19.2543	20	1	17.8747	0	17.9913	4	1.12364
000698	2013	C25	辽宁省	2.83321	5.826	19.3359	21	1	17.8059	0	17.8738	4	1.07023
000698	2014	C25	辽宁省	2.07944	5.743	19.363	22	1	17.6072	0	17.7694	4	1.17607
000698	2015	C25	辽宁省	2.89037	6.29157	19.6743	23	1	18.6999	0	17.827	4	0.417751
000698	2016	C25	辽宁省	3.09104	4.86753	19.8414	24	1	18.5713	0	17.7423	4	0.43645
000700	2012	C36	江苏省	3.04452	4.96981	18.8983	25	0	17.6758	0	15.6404	3	0.130622
000700	2013	C36	江苏省	3.71357	4.95583	19.16	26	0	18.098	0	15.0909	3	0.049438
000700	2014	C36	江苏省	2.94444	5.32788	19.4343	27	0	18.3956	0	15.8826	3	0.0810232
000700	2015	C36	江苏省	3.52636	5.63479	19.5815	28	0	18.2583	0	16.4453	3	0.163162
000700	2016	C36	江苏省	2.70805	5.46383	19.7618	29	0	18.5247	0	16.2791	3	0.105863
000700	2017	C36	江苏省	3.55535	5.95584	20.014	30	0	18.9336	1	16.3252	4	0.0736474
000701	2009	F52	福建省	1.09861	6.17587	14.4859	18	1	13.5058	0	14.7457	2	3.45513
000701	2010	F52	福建省	1.09861	6.06379	15.2748	19	1	14.7867	0	15.115	3	1.38869
000701	2011	F52	福建省	1.79176	6.2519	15.764	20	1	15.0277	0	15.5646	3	1.71066
000701	2012	F51	福建省	3.04452	5.81711	16.7973	21	1	16.4371	0	15.8707	3	0.567616
000701	2013	F51	福建省	3.29584	6.10925	17.4873	22	1	16.9315	0	16.103	4	0.436672
000701	2014	F51	福建省	3.13549	6.17379	18.1229	23	1	17.5247	0	17.0458	4	0.619452
000701	2015	F51	福建省	3.46574	6.64249	18.4654	24	1	17.5404	0	17.2306	4	0.733578
000701	2016	F51	福建省	3.17805	6.76389	18.8079	25	1	17.8828	0	17.6266	4	0.774003
000701	2017	F51	福建省	3.49651	6.68835	19.0447	26	1	17.9338	1	18.1333	4	1.22074
000705	2012	F51	浙江省	0.693147	6.38856	17.8184	20	1	16.3718	0	14.7712	2	0.201769
000705	2013	F51	浙江省	0	6.41837	17.9421	21	1	16.5515	0	15.2244	2	0.265223
000705	2014	F51	浙江省	0.693147	6.40026	18.0656	22	1	16.6743	0	14.7725	2	0.149296
000705	2015	F51	浙江省	1.38629	6.45677	18.1746	23	1	16.7382	0	16.3904	2	0.706251
000705	2016	F51	浙江省	0.693147	6.48311	18.238	24	1	16.6395	0	15.2143	2	0.240473
000705	2017	F51	浙江省	0	6.50877	18.3755	25	1	17.0252	1	14.8017	2	0.108231
000708	2010	C31	湖北省	0	5.83188	18.5561	18	1	17.4446	0	13.017	3	0.0119433
000708	2011	C31	湖北省	0	5.93754	18.7857	19	1	17.6598	0	17.3522	3	0.735183
000708	2012	C31	湖北省	1.94591	5.8944	19.7722	20	1	19.391	0	15.4584	3	0.0195921
000708	2013	C31	湖北省	2.30259	5.96358	20.1697	21	1	19.3229	0	14.6397	3	0.00924903
000708	2014	C31	湖北省	2.30259	6.08677	20.4182	22	1	19.3306	0	13.263	3	0.00231663
000708	2015	C31	湖北省	2.19722	6.11368	20.5627	23	1	19.2324	0	14.3973	3	0.00794567
000708	2016	C31	湖北省	1.79176	6.11368	20.6846	24	1	19.2883	0	15.1043	3	0.0152377
000709	2015	C31	河北省	4.77912	7.91863	22.1698	22	1	20.9383	0	16.9843	4	0.019178
000709	2016	C31	河北省	5.05625	8.38822	22.3376	23	1	21.0691	0	17.4724	4	0.027413
000709	2017	C31	河北省	5.16479	8.26668	22.5634	24	1	21.4296	0	16.3905	4	0.00648007
000709	2018	C31	河北省	6.11147	7.98617	22.8867	25	1	21.9318	0	16.9914	4	0.00715163
000709	2019	C31	河北省	6.27664	5.61677	23.0919	26	1	21.9132	1	18.2646	4	0.0260267
000713	2015	A05	安徽省	0.693147	5.11199	19.6683	32	1	17.4624	0	15.8415	2	0.197704
000713	2016	A05	安徽省	3.21888	5.02388	19.6189	33	1	17.3832	0	15.984	2	0.246812
000713	2017	A05	安徽省	1.60944	4.91265	19.5741	34	1	17.3761	1	16.2965	2	0.339709
000726	2010	C17	山东省	3.3322	8.31361	20.6393	18	0	19.062	0	17.5163	4	0.213152
000726	2011	C17	山东省	3.29584	8.34664	20.7536	19	0	19.3342	0	17.6528	4	0.186118
000726	2012	C17	山东省	3.52636	8.35655	20.8467	20	0	19.3574	0	17.0898	4	0.103554
000726	2013	C17	山东省	3.29584	8.35843	20.9205	21	0	19.3619	0	17.7666	4	0.202848
000726	2014	C17	山东省	3.55535	8.36218	21.0041	22	0	19.482	0	18.4119	4	0.342993
000726	2015	C17	山东省	3.3322	8.65067	21.0743	23	0	19.5022	0	17.5829	4	0.146703
000726	2016	C17	山东省	3.80666	8.59119	21.1269	24	0	19.4848	0	17.9763	4	0.221241
000729	2012	C15	北京市	2.89037	8.6805	20.3396	16	1	18.9997	0	18.8792	4	0.886461
000729	2013	C15	北京市	3.17805	8.67283	20.5358	17	1	19.3364	0	18.6641	4	0.510556
000729	2014	C15	北京市	3.13549	8.61903	20.7141	18	1	19.4722	0	18.7785	4	0.499733
000729	2015	C15	北京市	3.55535	8.5307	20.8551	19	1	19.5148	1	18.4255	4	0.33643
000729	2017	C15	北京市	4.00733	8.327	20.7972	21	1	19.3466	1	18.6572	4	0.501865
000733	2014	C39	贵州省	4.81218	7.08924	20.3172	18	1	18.8644	0	17.3614	3	0.222463
000733	2015	C39	贵州省	4.75359	6.98472	20.402	19	1	18.8838	0	17.1083	3	0.169399
000733	2016	C39	贵州省	5.05625	7.05876	20.5199	20	1	19.1114	0	17.3018	4	0.163734
000733	2017	C39	贵州省	4.8752	7.10003	20.6504	21	1	19.2802	0	17.8397	4	0.236806
000733	2018	C39	贵州省	5.1299	7.11396	20.7631	22	1	19.3385	0	18.4182	4	0.398392
000733	2019	C39	贵州省	5.1985	7.0067	20.8776	23	1	19.4584	1	18.5532	4	0.404476
000739	2011	C27	山东省	1.60944	6.54535	19.4392	15	0	18.1334	0	16.2503	2	0.152112
000739	2012	C27	山东省	2.77259	6.59851	19.6474	16	0	18.4754	0	16.8629	3	0.199395
000739	2013	C27	浙江省	2.99573	6.67834	19.8059	17	0	18.5134	0	17.0394	3	0.229007
000739	2014	C27	浙江省	3.46574	6.66441	20.0417	18	0	18.9288	0	17.4444	3	0.226657
000739	2015	C27	浙江省	3.46574	6.77422	20.2492	19	0	19.0755	0	17.7159	3	0.256774
000739	2016	C27	浙江省	3.13549	6.92952	20.4089	20	0	19.1197	0	17.5914	3	0.216893
000739	2017	C27	浙江省	1.94591	6.54247	20.5763	21	0	19.307	0	17.8012	3	0.221848
000739	2018	C27	浙江省	2.89037	6.57368	20.7485	22	0	19.4913	0	18.0672	3	0.240724
000739	2019	C27	浙江省	1.60944	6.81014	20.9152	23	0	19.6439	1	18.3132	3	0.264278
000761	2012	C31	辽宁省	2.56495	7.25488	26.2346	16	1	21.7768	0	17.1546	4	0.00983097
000761	2013	C31	辽宁省	2.89037	7.33302	26.0855	17	1	21.7724	0	18.8872	4	0.0558433
000761	2014	C31	辽宁省	1.38629	7.30047	25.937	18	1	21.6597	0	16.7452	4	0.0073398
000761	2015	C31	辽宁省	3.71357	7.29641	25.7842	19	1	21.1496	0	18.7354	4	0.0894445
000761	2016	C31	辽宁省	4.82028	7.21229	25.6324	20	1	21.0861	0	17.4015	4	0.0251072
000768	2008	C37	陕西省	2.56495	7.91242	17.7895	12	1	16.6295	1	16.8997	4	1.31027
000768	2012	C37	陕西省	1.79176	8.41494	18.7799	16	1	18.5644	0	18.1431	4	0.656187
000768	2013	C37	陕西省	2.77259	9.02497	19.3246	17	1	18.6453	0	17.6709	4	0.377402
000768	2014	C37	陕西省	3.52636	9.04582	19.7977	18	1	19.0435	0	18.6698	4	0.688192
000768	2015	C37	陕西省	3.58352	9.06126	19.9753	19	1	18.7317	0	18.3456	4	0.679712
000768	2016	C37	陕西省	3.80666	9.27538	20.5513	20	1	19.9016	0	18.5655	4	0.262883
000768	2017	C37	陕西省	3.8712	9.10442	21.1491	21	1	20.5189	1	17.9622	4	0.0775552
000777	2009	C34	江苏省	2.19722	4.60517	17.4064	13	1	15.9717	0	13.707	1	0.103863
000777	2010	C34	江苏省	2.3979	4.84419	17.8086	14	1	16.968	0	16.2579	2	0.491556
000777	2011	C34	江苏省	4.07754	4.89784	18.0945	15	1	17.0765	0	16.7692	2	0.735399
000777	2012	C34	江苏省	3.55535	4.97673	18.2735	16	1	17.0332	0	16.5947	2	0.644958
000777	2013	C34	江苏省	2.70805	5.03044	18.46	17	1	17.238	0	15.9993	2	0.289757
000777	2014	C34	江苏省	2.94444	4.75359	18.7178	18	1	17.6484	0	17.1802	2	0.626158
000777	2015	C34	江苏省	3.13549	4.91998	18.8467	19	1	17.4713	0	16.9866	2	0.615881
000777	2016	C34	江苏省	2.48491	4.67283	18.9417	20	1	17.4592	0	16.8469	2	0.542117
000777	2017	C34	江苏省	2.77259	5.09375	19.0227	21	1	17.4909	0	16.4461	2	0.351741
000777	2018	C34	江苏省	2.94444	4.81218	19.1013	22	1	17.5607	0	16.8593	2	0.495876
000777	2019	C34	江苏省	3.43399	4.8752	19.1749	23	1	17.6157	1	16.3994	2	0.296308
000778	2012	C33	河北省	5.64191	6.56808	23.0731	16	1	20.8406	0	18.3975	4	0.0868927
000778	2013	C33	河北省	5.42054	6.8222	23.052	17	1	21.0264	0	18.7391	4	0.101538
000778	2014	C33	河北省	5.63835	6.77308	22.9914	18	1	20.6569	0	19.9076	4	0.472661
000778	2015	C33	河北省	5.6204	6.77079	22.9262	19	1	20.5483	0	20.7297	4	1.19886
000778	2016	C33	河北省	5.68358	6.87936	22.8733	20	1	20.6089	0	20.4714	4	0.871521
000778	2017	C33	河北省	5.77765	6.6107	22.8374	21	1	20.7076	1	19.8228	4	0.412806
000782	2008	C28	广东省	0.693147	5.49306	18.0951	17	0	16.7504	0	16.0742	2	0.508551
000782	2009	C28	广东省	0.693147	5.56068	18.3047	18	0	17.136	0	15.8164	2	0.267247
000782	2010	C26	广东省	0.693147	5.72031	18.6017	19	0	17.6032	0	16.7864	2	0.441824
000782	2011	C26	广东省	1.79176	5.74939	19.1628	20	0	18.4992	0	16.7573	2	0.175184
000782	2012	C28	广东省	1.38629	5.37064	19.4466	21	0	18.4248	0	17.0355	2	0.249244
000782	2013	C28	广东省	1.79176	5.65249	19.5973	22	0	18.284	0	16.0276	2	0.104722
000782	2014	C28	广东省	1.09861	5.7462	19.7217	23	0	18.3332	0	15.1229	2	0.0403424
000782	2015	C28	广东省	1.38629	6.30079	19.8154	24	0	18.3283	0	15.1279	2	0.0407438
000782	2016	C28	广东省	1.09861	6.23245	19.8578	25	0	18.1719	0	16.3836	2	0.167239
000782	2017	C28	广东省	2.48491	6.19644	20.0125	26	0	18.7099	1	14.5296	2	0.0152951
000786	2010	C30	北京市	5.17615	6.32794	18.2931	14	1	17.0239	1	17.7381	4	2.04273
000786	2016	C30	北京市	6.07993	7.11802	19.3353	20	1	19.1925	0	18.369	4	0.438878
000786	2017	C30	北京市	5.81114	7.1309	19.9825	21	1	19.3937	1	18.3143	4	0.339806
000790	2009	C27	四川省	0	4.59512	17.3626	22	1	16.0457	1	13.7723	1	0.102968
000790	2011	C33	四川省	2.94444	4.91998	17.1987	24	0	15.2937	0	17.6201	1	10.2404
000790	2012	C33	四川省	1.60944	4.8828	17.8868	25	0	17.3296	0	16.8729	1	0.633381
000790	2013	C33	四川省	1.94591	4.97673	18.2159	26	0	17.2701	0	14.3021	1	0.0514079
000790	2014	C33	四川省	2.3979	5.21494	18.4357	27	0	17.2891	0	13.4315	1	0.0211169
000790	2015	C27	四川省	1.60944	4.85203	18.5913	28	0	17.2911	0	14.7707	1	0.0804279
000790	2016	C27	四川省	2.19722	4.91998	18.7406	29	0	17.4236	0	13.3596	1	0.0171797
000790	2017	C27	四川省	0	4.89784	18.8554	30	0	17.4373	1	15.7785	1	0.190371
000795	2010	C30	山西省	1.60944	5.6058	18.495	14	0	16.8754	1	15.8225	2	0.348934
000795	2012	C30	山西省	1.60944	5.45959	18.5898	16	0	17.5193	0	16.2305	2	0.275613
000795	2013	C30	山西省	1.09861	5.23111	18.706	17	0	17.2923	0	16.7407	2	0.576004
000795	2014	C30	山西省	2.56495	5.09375	18.7095	18	0	16.8321	0	16.6116	2	0.802111
000795	2015	C30	山西省	3.29584	5.37528	18.9156	19	0	17.7391	0	17.0412	2	0.497598
000795	2016	C30	山西省	4.94876	6.70196	19.2478	20	0	18.3069	0	17.5129	2	0.452046
000795	2017	C30	山西省	4.77068	5.65599	19.5009	21	0	18.4222	1	17.4708	2	0.386175
000800	2010	C36	吉林省	1.94591	7.18539	20.7923	14	1	19.8723	1	15.38	4	0.0111951
000800	2012	C36	吉林省	2.63906	7.2937	21.0676	16	1	20.2723	0	17.1644	4	0.0446968
000800	2013	C36	吉林省	1.09861	7.2145	21.3403	17	1	20.2986	1	16.5613	4	0.023819
000800	2015	C36	吉林省	0	7.78904	21.2918	19	1	19.8712	1	17.5658	4	0.0997188
000807	2008	C32	云南省	2.19722	5.36129	19.3748	11	1	18.2885	1	16.5121	4	0.169244
000807	2011	C32	云南省	3.17805	5.10595	18.9766	14	1	16.5174	0	17.6935	4	3.24191
000807	2012	C32	云南省	3.21888	5.80513	18.8836	15	1	16.1826	0	19.3479	4	23.6966
000807	2013	C32	云南省	3.63759	5.88888	18.8137	16	1	16.389	0	19.7964	4	30.1861
000807	2014	C32	云南省	3.52636	7.20415	19.4141	17	1	18.7862	0	17.989	4	0.450622
000807	2015	C32	云南省	4.29046	6.95368	19.7342	18	1	18.7742	0	20.1305	4	3.88186
000807	2016	C32	云南省	3.91202	6.86797	20.4378	19	1	19.892	0	17.1153	4	0.062247
000807	2017	C32	云南省	4.12713	8.22013	20.984	20	1	20.3063	1	18.1799	4	0.119269
000810	2010	C17	四川省	1.79176	6.33505	15.7045	23	1	14.0243	0	12.9239	1	0.332752
000810	2011	C17	四川省	0	6.2634	17.1995	24	1	16.988	0	13.5461	1	0.0320009
000810	2012	C17	四川省	1.94591	6.23245	17.8058	25	1	17.1829	0	14.1776	1	0.049523
000810	2013	C17	四川省	2.07944	6.16752	17.9061	26	1	16.4412	1	14.3299	1	0.121081
000810	2016	C39	四川省	5.14166	7.14045	19.4135	29	0	19.2672	0	17.8177	3	0.234669
000810	2017	C39	四川省	5.04343	7.10497	20.0392	30	0	19.4328	1	18.0658	4	0.254852
000811	2012	C34	山东省	2.19722	5.60947	19.6626	25	1	18.1033	0	16.4039	2	0.182797
000811	2013	C34	山东省	2.77259	5.64191	19.7234	26	1	18.1147	0	16.281	2	0.159819
000811	2014	C34	山东省	3.4012	5.7301	19.7691	27	1	18.0979	0	15.8737	3	0.108144
000811	2015	C34	山东省	3.80666	5.69036	19.8547	28	1	18.339	0	16.5678	3	0.170131
000811	2016	C34	山东省	3.98898	5.5835	19.9445	29	1	18.4439	0	16.0853	3	0.0945522
000811	2017	C34	山东省	3.09104	5.62762	20.0313	30	1	18.5202	1	16.3805	3	0.11769
000812	2012	C23	陕西省	0.693147	4.26268	16.4609	15	0	15.3062	0	13.5774	1	0.177504
000812	2013	C23	陕西省	0.693147	4.29046	16.7593	16	0	15.7631	0	15.801	2	1.03855
000812	2014	C23	陕西省	1.60944	4.29046	16.873	17	0	15.4513	1	15.6181	2	1.18153
000812	2016	C23	陕西省	2.89037	4.49981	16.7913	19	0	15.2588	0	14.7323	2	0.590696
000812	2017	C23	陕西省	5.11799	4.64439	17.1372	20	0	16.2173	0	14.1885	2	0.131497
000812	2018	C23	陕西省	2.70805	4.7362	17.7982	21	0	17.2203	0	15.2871	2	0.144676
000812	2019	C23	陕西省	3.21888	4.75359	18.1252	22	0	17.1762	1	15.1043	3	0.125943
000813	2016	B09	新疆维吾尔自治区	0.693147	4.94164	18.9745	22	0	17.7634	0	14.5666	3	0.0408927
000813	2017	C27	新疆维吾尔自治区	1.94591	4.95583	19.1265	23	0	17.8165	0	14.2641	3	0.0286557
000821	2012	C35	湖北省	2.94444	5.6204	17.396	20	0	16.3245	0	16.0068	2	0.727815
000821	2013	C35	湖北省	2.99573	5.65249	17.6492	21	0	16.571	0	14.1	2	0.0845058
000821	2014	C35	湖北省	3.17805	5.73334	18.082	22	0	17.2804	0	15.2972	2	0.137626
000821	2015	C35	湖北省	3.09104	5.8693	18.4215	23	0	17.4919	0	15.3684	2	0.119611
000821	2016	C35	湖北省	3.89182	5.8522	18.7704	24	0	17.8549	0	16.0813	3	0.169722
000821	2017	C35	湖北省	3.85015	5.80212	19.0913	25	0	18.1325	1	16.5436	3	0.20415
000823	2007	C39	广东省	1.79176	6.79122	19.9888	11	1	18.6198	1	15.2252	3	0.0335556
000823	2012	C39	广东省	3.29584	7.53476	19.6214	16	1	18.5978	1	15.2654	3	0.0357082
000823	2015	C39	广东省	3.3322	7.38956	19.5819	19	1	18.5635	0	15.9077	3	0.070241
000823	2016	C39	广东省	3.4012	7.36265	19.7832	20	1	18.5958	0	15.8883	3	0.066705
000823	2017	C39	广东省	3.52636	7.30047	19.9992	21	1	18.8442	0	16.8715	3	0.139084
000825	2012	C31	山西省	5.92693	7.07834	24.2362	15	1	21.6369	0	17.985	4	0.0259414
000825	2013	C31	山西省	5.9162	7.09008	24.1497	16	1	21.5353	0	18.0337	4	0.0301507
000825	2014	C31	山西省	5.52146	7.735	24.0713	17	1	21.5536	0	17.6868	4	0.020926
000825	2015	C31	山西省	5.57595	7.69439	23.9698	18	1	21.1419	0	17.8018	4	0.0354313
000825	2016	C31	山西省	5.0689	7.64683	23.8956	19	1	21.4249	0	17.7741	4	0.0259707
000825	2017	C31	山西省	4.68213	7.63095	23.8229	20	1	21.3694	1	17.839	4	0.0292928
000833	2013	C22	广西壮族自治区	0	5.62402	17.9141	21	1	16.2341	0	14.7388	1	0.224186
000833	2014	C22	广西壮族自治区	0.693147	5.59099	17.9623	22	1	16.3014	0	17.0276	1	2.06708
000833	2015	C22	广西壮族自治区	2.48491	6.17587	18.2942	23	1	17.3529	0	16.8721	3	0.618267
000833	2016	C22	广西壮族自治区	1.38629	6.2186	18.5402	24	1	17.4476	0	17.7828	3	1.39816
000833	2017	C22	广西壮族自治区	2.77259	5.87212	18.5948	25	1	16.9607	1	16.7082	3	0.77679
000836	2012	C38	天津市	1.09861	4.77068	16.705	16	0	15.1232	0	15.6196	2	1.64273
000836	2013	C38	天津市	2.48491	5.40268	16.6687	17	0	14.5364	0	15.5045	2	2.63284
000836	2014	C38	天津市	2.77259	5.44242	17.0621	18	0	16.2099	0	15.9286	2	0.754861
000836	2015	C38	天津市	2.48491	5.47227	18.2795	19	0	17.9897	0	15.6259	3	0.0940604
000836	2016	C38	天津市	2.83321	4.96284	18.8083	20	0	18.1134	0	15.3408	2	0.0625034
000836	2017	C38	天津市	3.3673	5.0876	19.1229	21	0	18.1537	0	17.4136	2	0.477061
000836	2018	C38	天津市	2.89037	5.02388	19.3629	22	0	18.2584	0	15.7517	3	0.0815408
000836	2019	C38	天津市	2.30259	4.79579	19.4171	23	0	17.7818	1	16.5546	2	0.293125
000839	2012	I63	北京市	0	6.74641	18.1087	16	1	16.7415	0	17.4011	4	1.93413
000839	2013	I63	北京市	1.60944	6.85646	18.1475	17	1	16.4456	0	17.933	4	4.42578
000839	2014	I63	北京市	1.09861	7.257	18.1295	18	1	16.124	0	18.2631	4	8.49188
000839	2015	I63	北京市	2.30259	7.32844	18.6097	19	1	17.8635	0	15.9581	4	0.148776
000839	2016	I63	北京市	3.21888	7.34794	19.0207	20	1	18.1916	0	16.6154	4	0.206757
000848	2012	C15	河北省	2.19722	4.36945	18.7847	16	0	16.3424	0	15.4443	2	0.407315
000848	2013	C15	河北省	0	4.7185	18.6912	17	0	15.9827	0	16.5568	2	1.7755
000848	2014	C15	河北省	1.09861	4.57471	18.6504	18	0	16.4842	0	16.3952	2	0.91488
000848	2015	C15	河北省	1.79176	4.63473	18.6543	19	0	16.7787	0	15.9746	2	0.447479
000848	2016	C15	河北省	2.19722	4.67283	18.6066	20	0	16.3854	0	13.8155	3	0.0765431
000850	2012	C17	安徽省	2.30259	6.51026	19.6197	15	1	17.9482	0	18.9553	4	2.73779
000850	2013	C17	安徽省	1.79176	6.46147	19.6418	16	1	17.8611	0	17.9022	3	1.04199
000850	2014	C17	安徽省	2.89037	6.46614	19.6366	17	1	17.7094	0	17.8432	4	1.14307
000850	2015	C17	安徽省	4.20469	6.50429	19.6781	18	1	17.9887	0	17.3285	4	0.516785
000850	2016	C17	安徽省	4.18965	6.39526	19.6853	19	1	17.8277	0	17.5276	4	0.740742
000850	2017	C17	安徽省	4.29046	6.35437	19.6976	20	1	17.8676	0	17.938	4	1.07289
000852	2012	C35	湖北省	2.99573	5.98645	19.513	15	1	18.1026	0	15.5037	2	0.074355
000852	2013	C35	湖北省	3.3673	6.30992	19.5678	16	1	17.9347	0	13.7787	2	0.0156699
000852	2014	C35	湖北省	3.4012	6.23637	19.6317	17	1	18.0351	0	15.3915	2	0.0711051
000852	2015	C35	湖北省	4.00733	6.74759	20.1052	18	1	19.3514	0	17.3743	4	0.138466
000852	2016	C35	湖北省	3.46574	6.66823	20.3361	19	1	19.213	0	17.0392	3	0.113748
000852	2017	C35	湖北省	4.20469	6.67834	20.5367	20	1	19.3475	1	18.1088	4	0.289746
000859	2010	C29	安徽省	2.07944	5.69036	17.5171	13	1	16.0615	0	14.804	2	0.284369
000859	2011	C29	安徽省	2.48491	5.71703	18.0968	14	1	17.4504	0	15.8069	2	0.193289
000859	2012	C29	安徽省	2.70805	5.75257	18.4327	15	1	17.4976	0	15.8344	1	0.189534
000859	2013	C29	安徽省	3.3673	5.75257	18.6936	16	1	17.6298	0	15.7616	2	0.154404
000859	2014	C29	安徽省	3.71357	6.07074	18.8861	17	1	17.6784	0	16.9651	2	0.489984
000859	2015	C29	安徽省	3.85015	6.01127	19.0199	18	1	17.6588	0	17.1013	2	0.572641
000859	2016	C29	安徽省	4.23411	6.05912	19.132	19	1	17.7058	0	16.7431	2	0.381853
000859	2017	C29	安徽省	3.66356	5.93489	19.1832	20	1	17.5351	0	16.1963	2	0.262157
000859	2018	C29	安徽省	3.80666	5.84644	19.2389	21	1	17.6094	0	16.3115	2	0.273125
000859	2019	C29	安徽省	3.46574	5.84932	19.304	22	1	17.7121	1	16.0123	2	0.182717
000861	2014	L72	广东省	0	5.53733	16.436	17	0	14.7206	1	17.3249	4	13.5216
000861	2016	L72	广东省	0	6.60394	16.7125	19	0	15.9186	0	16.7375	4	2.26814
000861	2017	L72	广东省	0.693147	5.32788	16.9895	20	0	15.9557	1	17.1575	4	3.32588
000869	2012	C15	山东省	0	4.89784	17.6855	16	0	16.2161	0	16.968	4	2.12092
000869	2013	C15	山东省	0	5.02388	17.787	17	0	16.3259	1	17.4172	4	2.97805
000876	2011	C13	四川省	2.19722	7.23056	18.6388	14	0	17.2036	0	18.1711	4	2.63151
000876	2012	C13	四川省	4.18965	7.19669	18.9722	15	0	18.0331	0	17.9316	4	0.903494
000876	2013	C13	四川省	4.84419	7.09008	19.1884	16	0	18.034	0	18.2785	4	1.27694
000876	2014	C13	四川省	4.54329	7.446	19.3298	17	0	17.9905	0	18.2314	4	1.2724
000876	2015	C13	四川省	4.5326	7.87093	19.4846	18	0	18.1825	0	18.4306	4	1.28154
000876	2016	C13	四川省	3.89182	7.95191	19.5853	19	0	18.1215	0	18.1742	4	1.05412
000876	2017	C13	四川省	4.45435	7.9704	19.6774	20	0	18.1848	1	18.0623	4	0.884682
000877	2015	C30	新疆维吾尔自治区	1.09861	6.61473	21.357	18	1	19.125	0	18.7994	4	0.722152
000877	2016	C30	新疆维吾尔自治区	1.94591	6.60394	21.3082	19	1	19.0783	1	18.3074	4	0.46261
000881	2016	S90	辽宁省	2.94444	6.20254	19.8847	24	1	18.7696	0	17.8515	4	0.399283
000883	2012	D44	湖北省	0	6.42162	17.9407	15	1	16.8063	0	16.9108	4	1.11019
000883	2013	D44	湖北省	0	6.43775	18.188	16	1	17.0979	1	16.2092	4	0.411187
000889	2015	F52	河北省	1.38629	7.05099	18.8992	19	0	17.7568	1	13.0936	3	0.00943565
000889	2017	I65	河北省	1.09861	7.38771	19.0978	21	0	18.2003	1	15.738	3	0.085233
000895	2012	C13	河南省	3.78419	7.11639	21.5103	15	0	19.78	0	19.4563	4	0.723445
000895	2013	C13	河南省	4.47734	7.89618	21.5401	16	0	19.7974	0	19.3406	4	0.633357
000895	2014	C13	河南省	3.58352	8.08703	21.5656	17	0	19.8016	0	19.4036	4	0.671687
000895	2015	C13	河南省	4.80402	7.78531	21.5872	18	0	19.8042	0	19.4529	4	0.703771
000895	2016	C13	河南省	4.70953	7.48324	21.6061	19	0	19.8101	0	19.6235	4	0.829765
000895	2017	C13	河南省	5.33754	7.43308	21.6473	20	0	19.9559	1	19.2678	4	0.502536
000900	2015	G54	湖南省	1.38629	5.1299	16.7681	18	1	15.2974	0	14.8781	4	0.657505
000900	2016	G54	湖南省	2.07944	5.85507	16.8779	19	1	15.4439	0	14.9132	4	0.588196
000900	2017	G54	湖南省	1.38629	5.22575	16.9791	20	1	15.5174	1	15.9254	4	1.50386
000901	2009	C40	黑龙江省	0	5.48894	16.1703	11	1	14.9892	1	15.641	1	1.91892
000901	2011	C40	黑龙江省	3.52636	6.26149	17.7945	13	1	17.6409	0	16.5917	1	0.350218
000901	2012	C37	黑龙江省	3.17805	6.4599	18.5207	14	1	17.9911	0	16.4909	1	0.223082
000901	2013	C37	黑龙江省	3.80666	6.40853	18.8546	15	1	17.9163	0	16.9732	2	0.389418
000901	2014	C37	黑龙江省	2.3979	6.61473	19.0785	16	1	17.9407	0	16.574	2	0.254949
000901	2015	C37	黑龙江省	3.95124	6.60665	19.4178	17	1	18.4877	0	17.1052	2	0.250936
000901	2016	C37	黑龙江省	3.73767	7.35116	20.1186	18	1	19.5709	0	17.825	3	0.174478
000901	2017	C37	黑龙江省	4.15888	7.77191	20.4893	19	1	19.6057	1	17.193	3	0.0895782
000903	2007	C34	云南省	2.56495	5.45104	18.9803	9	1	17.7682	1	12.8992	3	0.00768103
000903	2009	C34	云南省	1.79176	5.98896	18.7129	11	1	15.8313	0	17.5614	3	5.64111
000903	2010	C34	云南省	2.83321	5.90263	18.7614	12	1	17.1017	1	15.5595	3	0.213915
000903	2012	C34	云南省	2.30259	6.17587	19.0046	14	1	18.1687	0	15.9641	3	0.110293
000903	2013	C34	云南省	1.09861	6.27852	19.4216	15	1	18.6002	0	17.3565	3	0.288313
000903	2014	C34	云南省	3.73767	6.34914	19.6611	16	1	18.5556	0	17.6994	3	0.424769
000903	2015	C34	云南省	3.29584	6.31536	19.8713	17	1	18.7038	0	17.9019	4	0.448444
000903	2016	C34	云南省	3.68888	6.1591	20.0249	18	1	18.7192	0	18.4631	4	0.774055
000903	2017	C34	云南省	2.3979	6.05678	20.1609	19	1	18.8064	1	18.1127	4	0.499716
000909	2012	K70	浙江省	2.83321	5.48064	19.0138	14	1	17.0686	0	16.2699	3	0.449925
000909	2013	S90	浙江省	2.48491	5.69036	19.0683	15	1	17.4342	0	15.069	3	0.093928
000909	2014	S90	浙江省	1.94591	5.29832	19.0291	16	1	16.8752	0	18.5641	3	5.41367
000909	2015	S90	浙江省	2.89037	5.67675	18.9957	17	1	16.8843	0	19.5711	3	14.6853
000909	2016	S90	浙江省	3.29584	5.72685	18.9983	18	1	17.1158	0	16.0448	3	0.34266
000909	2017	S90	浙江省	3.3673	5.68698	19.0416	19	1	17.3597	0	16.3216	3	0.354147
000909	2018	S90	浙江省	3.43399	5.65599	19.0789	20	1	17.3704	0	15.0598	3	0.0991989
000909	2019	K70	浙江省	3.43399	5.63835	19.1	21	1	17.3145	1	15.8442	3	0.22986
000910	2012	C20	江苏省	3.4012	6.70808	21.0439	14	0	18.8433	0	19.0968	4	1.28861
000910	2013	C20	江苏省	4.27667	6.71052	21.0428	15	0	19.1397	0	18.9305	4	0.811272
000910	2014	C20	江苏省	4.40672	6.72022	21.0424	16	0	19.1425	0	18.8385	4	0.737833
000910	2015	C20	江苏省	4.54329	6.28972	21.0029	17	0	18.8473	0	18.7632	3	0.919359
000910	2016	C20	江苏省	4.07754	6.17794	20.9443	18	0	18.6285	0	18.8645	3	1.26618
000910	2017	C20	江苏省	3.4012	6.17794	20.9041	19	0	18.7426	1	18.6277	3	0.891409
000915	2012	C27	山东省	1.38629	6.87523	18.2556	20	1	16.8807	0	15.0279	1	0.156808
000915	2013	C27	山东省	2.83321	6.89264	18.4565	21	1	17.2682	0	15.1901	2	0.125167
000915	2014	C27	山东省	2.3979	6.93634	18.7391	22	1	17.7153	0	15.7997	2	0.147242
000915	2015	C27	山东省	2.99573	6.95845	18.9409	23	1	17.7546	0	16.3833	2	0.253773
000915	2016	C27	山东省	2.89037	6.96035	19.1228	24	1	17.8894	0	15.9927	2	0.150062
000919	2012	C27	江苏省	0	7.54327	18.8789	15	1	17.3375	0	13.3396	3	0.018354
000919	2013	C27	江苏省	1.38629	7.61481	18.9561	16	1	17.4104	0	14.4209	3	0.0503115
000919	2014	C27	江苏省	1.60944	7.65112	19.0376	17	1	17.5078	1	15.2753	3	0.107256
000919	2016	C27	江苏省	1.09861	7.9848	18.9506	19	1	17.3984	1	15.1825	3	0.109054
000923	2013	C35	河北省	2.56495	4.79579	10.6411	15	1	15.8568	0	13.2765	2	0.0757481
000923	2014	C35	河北省	2.70805	4.76217	14.5868	16	1	14.5703	0	13.1947	2	0.252694
000923	2015	C35	河北省	2.63906	4.62497	15.3809	17	1	14.8961	0	12.9554	2	0.143603
000923	2016	C35	河北省	2.3979	4.56435	15.6483	18	1	14.5968	0	14.6969	1	1.10531
000923	2017	C35	河北省	2.63906	6.3613	15.8256	19	1	14.5814	1	14.0225	4	0.571878
000926	2010	K70	湖北省	0.693147	5.79301	17.732	18	0	16.3519	0	16.1708	4	0.834329
000926	2011	K70	湖北省	1.38629	6.21661	17.8364	19	0	16.3848	0	16.0482	4	0.71419
000926	2012	K70	湖北省	1.38629	6.55251	18.5166	20	0	17.9535	1	15.3577	4	0.0745867
000926	2014	K70	湖北省	1.09861	6.58479	18.6201	22	0	17.5662	0	14.301	4	0.0381912
000926	2015	K70	湖北省	0.693147	6.66185	18.69	23	0	17.1167	0	15.246	4	0.15402
000926	2016	K70	湖北省	1.60944	6.51471	18.7867	24	0	17.3098	0	15.5037	4	0.164282
000926	2017	K70	湖北省	1.09861	6.51471	18.929	25	0	17.5924	1	14.6018	4	0.0502569
000930	2011	C14	安徽省	3.09104	6.40688	16.0964	14	1	16.754	0	20.3123	3	35.1009
000930	2012	C26	安徽省	2.70805	6.39693	18.956	15	1	18.9061	0	19.7167	4	2.24925
000930	2013	C26	安徽省	4.36945	6.35089	19.4132	16	1	18.6407	0	19.1046	3	1.59028
000930	2014	C26	安徽省	3.71357	6.17379	19.5918	17	1	18.3507	0	18.5278	4	1.19374
000930	2015	C26	安徽省	3.3322	6.58341	19.4834	18	1	16.5391	0	18.1824	3	5.17261
000930	2016	C26	安徽省	2.77259	4.72739	19.6023	19	1	18.1972	0	19.1912	3	2.70206
000930	2017	C26	安徽省	2.19722	5.46806	19.5878	20	1	17.6039	1	19.6614	3	7.82616
000930	2019	C26	安徽省	3.2581	6.19032	19.5825	22	1	18.2867	1	20.6092	4	10.2007
000936	2016	C28	江苏省	2.77259	3.66356	16.1437	24	0	14.3003	0	15.3659	4	2.90265
000936	2017	C28	江苏省	0.693147	3.58352	16.1535	25	0	14.3102	1	16.7232	4	11.1677
000937	2015	B06	河北省	0	8.20276	18.6286	17	1	17.1787	0	19.4587	4	9.7766
000937	2016	B06	河北省	1.60944	8.27129	18.7147	18	1	17.2009	0	19.2035	4	7.40819
000937	2017	B06	河北省	0.693147	8.17555	18.8323	19	1	17.4229	1	18.1115	4	1.99083
000948	2015	I65	云南省	2.56495	7.74197	20.4338	18	1	19.0255	0	16.3037	2	0.0657586
000948	2016	I65	云南省	1.60944	7.89618	20.5647	19	1	19.1953	0	16.3415	2	0.0576225
000949	2012	C28	河南省	1.38629	7.1317	18.0959	20	1	18.6793	1	15.1417	3	0.0290829
000949	2014	C28	河南省	1.09861	7.11558	18.7514	22	1	18.2812	0	16.0258	3	0.104838
000949	2015	C28	河南省	1.38629	7.09506	19.1936	23	1	18.4034	0	16.5796	3	0.161408
000949	2016	C28	河南省	1.09861	7.09091	19.5155	24	1	18.5583	0	16.5561	3	0.135029
000949	2017	C28	河南省	1.38629	7.10332	19.7687	25	1	18.6903	1	16.6925	3	0.135632
000952	2012	C27	湖北省	1.60944	5.22036	17.6239	20	1	16.2871	0	16.6582	2	1.44932
000952	2013	C27	湖北省	2.56495	5.20401	17.8487	21	1	16.7129	0	17.5272	2	2.25764
000952	2014	C27	湖北省	1.38629	5.14166	18.1099	22	1	17.0466	0	16.1202	2	0.395961
000952	2015	C27	湖北省	0	4.98361	18.1544	23	1	16.4781	0	17.1578	2	1.97319
000952	2016	C27	湖北省	2.70805	4.8752	18.3465	24	1	17.1377	0	16.1329	2	0.366124
000952	2017	C27	湖北省	1.94591	5.03695	18.6552	25	1	17.6762	1	15.6352	2	0.129895
000952	2019	C27	湖北省	0.693147	5.27811	18.793	27	1	17.8003	1	17.4074	2	0.675095
000957	2012	C36	山东省	3.13549	5.87774	19.5575	19	1	18.288	0	16.1197	2	0.114368
000957	2013	C36	山东省	3.66356	5.92158	19.745	20	1	18.5252	0	17.3357	3	0.304392
000957	2014	C36	山东省	3.71357	5.95324	19.8885	21	1	18.5554	0	15.4313	3	0.0439748
000957	2015	C36	山东省	3.66356	6.23245	20.2309	22	1	19.3057	0	16.1191	4	0.0413108
000957	2016	C36	山东省	3.73767	6.32794	20.5514	23	1	19.5918	0	17.0383	4	0.0778039
000957	2017	C36	山东省	3.73767	6.34212	20.7305	24	1	19.4904	1	17.8929	4	0.202411
000959	2015	C31	北京市	4.44265	7.06987	19.0771	17	1	18.16	0	16.4362	4	0.178397
000959	2016	C31	北京市	5.22575	7.96589	19.3972	18	1	18.4371	0	17.9097	4	0.590082
000959	2017	C31	北京市	6.86901	7.9179	19.7305	19	1	18.7912	0	17.0099	4	0.168419
000960	2015	C32	云南省	3.43399	6.97261	17.8149	18	1	16.6765	0	17.5761	4	2.45862
000960	2016	C32	云南省	3.17805	6.96697	19.6113	19	1	19.4593	0	17.7627	4	0.183294
000960	2017	C32	云南省	3.3673	7.04491	20.154	20	1	19.4727	0	17.8198	4	0.191502
000960	2018	C32	云南省	3.21888	7.04229	20.4437	21	1	19.4326	0	17.8402	4	0.203436
000960	2019	C32	云南省	3.21888	7.04141	20.6674	22	1	19.5291	1	17.8771	4	0.191664
000963	2011	F51	浙江省	1.94591	5.86079	19.6477	13	0	18.4395	0	16.3366	3	0.122096
000963	2012	F52	浙江省	2.30259	6.17379	19.8731	14	0	18.7384	0	17.224	3	0.219929
000963	2013	F52	浙江省	2.56495	6.54247	20.128	15	0	19.0528	0	17.1782	4	0.153416
000963	2014	F52	浙江省	2.94444	6.6733	20.3251	16	0	19.128	0	17.279	4	0.15739
000963	2015	F52	浙江省	3.46574	6.52356	20.4857	17	0	19.1988	0	17.3597	4	0.158956
000963	2016	F52	浙江省	2.3979	6.81235	20.6554	18	0	19.3918	0	17.7121	4	0.186434
000963	2017	F52	浙江省	2.70805	7.12125	20.9512	19	0	19.9505	1	18.2928	4	0.190571
000969	2008	C41	北京市	2.70805	6.33683	17.8062	11	1	16.8565	0	14.8706	3	0.137257
000969	2009	C41	北京市	3.29584	6.35611	18.1199	12	1	17.1495	0	13.9656	3	0.041425
000969	2010	C41	北京市	2.56495	6.35957	18.7692	13	1	18.182	0	14.1139	3	0.0171091
000969	2011	C33	北京市	3.68888	6.45363	19.222	14	1	18.4445	0	15.3897	4	0.0471339
000969	2012	C33	北京市	3.97029	6.39359	19.9065	15	1	19.3467	1	17.1429	4	0.110383
000969	2015	C33	北京市	4.27667	6.99393	19.6572	18	1	18.1058	0	16.5139	4	0.203541
000969	2016	C33	北京市	4.27667	6.83733	19.8997	19	1	18.8004	0	16.738	4	0.12715
000969	2017	C33	北京市	4.66344	6.78333	20.1268	20	1	18.9958	0	16.7963	4	0.110854
000969	2018	C33	北京市	4.23411	6.77308	20.3993	21	1	19.3571	1	17.7996	4	0.210655
000973	2010	C29	广东省	2.07944	5.72359	19.1142	23	1	17.565	0	15.1921	3	0.0932062
000973	2011	C29	广东省	2.3979	5.65599	19.2442	24	1	17.8725	0	15.8519	3	0.132575
000973	2012	C29	广东省	3.09104	5.61313	19.3475	25	1	17.8924	0	16.0211	3	0.153928
000973	2013	C29	广东省	2.77259	5.7301	19.4424	26	1	17.9594	0	16.2938	3	0.189073
000973	2014	C29	广东省	3.09104	5.54126	19.5048	27	1	17.9025	0	15.2199	3	0.0683871
000973	2015	C29	广东省	2.89037	5.59842	19.5958	28	1	18.0994	0	16.045	3	0.12818
000973	2016	C29	广东省	3.09104	5.65599	19.6914	29	1	18.2108	0	16.339	3	0.153853
000973	2017	C29	广东省	3.04452	5.50533	19.7676	30	1	18.2182	0	16.484	3	0.176538
000973	2018	C29	广东省	2.30259	5.81114	19.8359	31	1	18.2564	0	16.5494	3	0.181414
000973	2019	C29	广东省	2.77259	5.45959	19.8997	32	1	18.3031	0	16.9042	3	0.246852
000977	2012	C39	山东省	5.76519	6.33683	20.1618	15	1	19.0745	0	17.8416	2	0.291424
000977	2013	C39	山东省	5.77144	6.52649	20.3691	16	1	19.195	0	17.8203	3	0.252907
000977	2014	C39	山东省	5.86079	6.86901	20.7197	17	1	19.8068	0	17.1526	3	0.0703527
000977	2015	C39	山东省	5.91889	7.17549	21.0394	18	1	20.0786	0	18.2226	4	0.156304
000977	2016	C39	山东省	6.02345	7.45819	21.3791	19	1	20.4498	0	18.2033	4	0.10577
000977	2017	C39	山东省	6.76619	7.30182	21.7212	20	1	20.7955	1	18.3132	4	0.0835508
000983	2010	B06	山西省	1.38629	7.15383	22.9597	12	1	19.4973	1	17.4394	4	0.127722
000983	2012	B06	山西省	1.09861	7.10988	22.6774	14	1	19.5055	0	17.8445	4	0.189946
000983	2013	B06	山西省	1.79176	7.16935	22.5582	15	1	19.3955	0	17.6871	4	0.181154
000983	2014	B06	山西省	1.60944	7.12609	22.4482	16	1	19.4763	0	17.0909	4	0.0920478
000983	2015	B06	山西省	2.19722	7.1025	22.3186	17	1	18.8876	0	17.3917	4	0.224037
000983	2016	B06	山西省	1.60944	7.20564	22.1902	18	1	18.7959	0	18.1656	4	0.532429
000983	2017	B06	山西省	2.07944	7.23201	22.0844	19	1	19.1873	1	17.8118	4	0.252701
000988	2008	C39	湖北省	2.77259	6.80683	18.0548	10	1	16.7652	0	17.3411	2	1.77874
000988	2009	C39	湖北省	3.09104	6.85961	18.3755	11	1	17.4164	1	16.5476	3	0.419469
000988	2012	C39	湖北省	3.68888	6.88038	18.9464	14	1	18.5202	0	17.618	3	0.405703
000988	2013	C39	湖北省	3.4012	6.85961	19.4695	15	1	18.7687	0	17.0709	3	0.183071
000988	2014	C39	湖北省	3.63759	6.95177	19.7245	16	1	18.6497	0	17.638	3	0.363605
000988	2015	C39	湖北省	4.29046	7.00216	19.949	17	1	18.8125	0	18.2846	3	0.589836
000988	2016	C39	湖北省	4.14313	7.14756	20.1287	18	1	18.8901	0	18.4752	3	0.660383
000988	2017	C39	湖北省	5.0814	7.32383	20.3372	19	1	19.1658	1	18.6025	4	0.569302
000989	2012	C27	湖南省	3.2581	4.99721	18.6314	14	0	17.1746	0	15.9839	2	0.304003
000989	2013	C27	湖南省	3.63759	5.15329	18.746	15	0	17.3275	0	16.222	2	0.331042
000989	2014	C27	湖南省	3.68888	5.34233	18.8446	16	0	17.3741	0	16.108	2	0.281905
000989	2015	C27	湖南省	4.43082	5.94803	18.8693	17	0	17.1012	0	16.0384	3	0.345471
000989	2016	C27	湖南省	3.3673	5.63835	19.1689	18	0	18.175	0	17.213	3	0.38213
000989	2017	C27	湖南省	3.13549	5.68017	19.4234	19	0	18.3475	0	17.7653	3	0.558682
000989	2018	C27	湖南省	3.09104	5.75257	19.5748	20	0	18.2632	0	18.2909	3	1.02808
000989	2019	C27	湖南省	2.56495	5.71703	19.733	21	0	18.4397	0	17.7147	3	0.484309
000990	2012	C26	江西省	2.07944	7.00579	17.7803	15	1	16.7142	0	16.5855	3	0.879202
000990	2013	C26	江西省	2.07944	7.04491	18.0579	16	1	17.0252	0	16.2176	3	0.445944
000990	2014	C26	江西省	2.94444	7.10906	18.2684	17	1	17.1016	0	16.1554	3	0.38821
000990	2015	C26	江西省	4.21951	7.27932	18.481	18	1	17.3187	0	17.0952	3	0.799737
000990	2016	C26	江西省	4.26268	7.44483	18.6855	19	1	17.5053	0	17.2006	4	0.737308
000990	2017	C26	江西省	3.98898	7.4793	19.484	20	1	19.0019	1	16.9342	4	0.126469
000997	2012	I65	福建省	3.78419	7.50219	19.2313	14	0	18.1297	0	17.1975	3	0.39367
000997	2013	I65	福建省	3.78419	7.52186	19.5744	15	0	18.6502	0	17.218	3	0.238781
000997	2014	I65	福建省	2.63906	7.66575	19.8686	16	0	18.8653	0	17.1194	3	0.174488
000997	2015	I65	福建省	4.43082	7.70751	20.1062	17	0	18.9969	0	17.4378	3	0.210327
000997	2016	I65	福建省	4.39445	7.8332	20.3455	18	0	19.2395	0	17.8147	3	0.240565
000997	2017	I65	福建省	4.00733	8.07496	20.7016	19	0	19.797	1	17.9734	4	0.161449
000998	2009	A01	湖南省	0.693147	5.57595	17.1432	11	0	15.8898	1	16.1725	2	1.32674
000998	2015	A01	湖南省	2.30259	5.71043	18.984	17	0	18.9222	0	17.6548	3	0.281549
000998	2016	A01	湖南省	0	5.77455	19.7373	18	1	19.2262	0	17.2643	4	0.140594
000998	2017	A01	湖南省	1.79176	6.01372	20.2778	19	1	19.5944	0	17.4285	4	0.114653
000998	2018	A01	湖南省	1.94591	6.11589	20.7169	20	1	19.923	0	17.7504	4	0.113878
000998	2019	A01	湖南省	2.07944	6.23441	20.9513	21	1	19.8354	1	17.7036	4	0.118617
000999	2010	C27	广东省	1.38629	7.10824	19.5786	12	1	18.2112	1	16.1866	3	0.132044
000999	2012	C27	广东省	2.70805	7.35436	19.7944	14	1	18.9215	0	18.2652	4	0.518781
000999	2013	C27	广东省	2.94444	7.53476	20.101	15	1	19.1188	0	17.1896	4	0.145263
000999	2014	C27	广东省	4.30407	7.60837	20.3525	16	1	19.2708	0	17.3542	4	0.1471
000999	2015	C27	广东省	3.8712	7.40489	20.5366	17	1	19.3085	0	18.0506	4	0.284234
000999	2016	C27	广东省	4.54329	7.76769	20.7084	18	1	19.4504	0	18.5456	4	0.404625
001965	2017	G54	北京市	4.7362	6.74993	19.0275	25	1	18.1047	0	17.3142	4	0.453612
001965	2018	G54	北京市	4.40672	6.78446	19.3819	26	1	18.4747	0	17.4587	4	0.362049
001965	2019	G54	天津市	4.54329	7.28619	19.899	27	1	19.1922	1	17.4065	4	0.167693
002001	2008	C26	浙江省	1.38629	5.8861	19.5999	10	0	18.2212	0	16.3666	3	0.156519
002001	2009	C26	浙江省	1.94591	5.90263	19.7604	11	0	18.4732	0	16.6906	3	0.168202
002001	2010	C26	浙江省	1.94591	5.9108	19.8687	12	0	18.43	0	16.42	3	0.133989
002001	2011	C27	浙江省	1.94591	5.9428	20.044	13	0	18.7945	0	16.1827	4	0.0734043
002001	2012	C27	浙江省	3.21888	6.52356	20.1979	14	0	18.8932	0	16.3301	4	0.0770619
002001	2013	C27	浙江省	2.83321	6.60665	20.3567	15	0	19.0649	0	16.8604	4	0.110302
002001	2014	C27	浙江省	3.29584	6.62672	20.5163	16	0	19.2268	0	16.6995	4	0.0798698
002001	2015	C27	浙江省	3.63759	6.77992	20.6101	17	0	19.1234	0	17.0947	4	0.131505
002001	2016	C27	浙江省	4.00733	6.89972	20.7357	18	0	19.3505	0	17.328	4	0.132317
002001	2017	C27	浙江省	3.63759	6.97448	20.903	19	0	19.6333	1	19.8294	4	1.2166
002003	2007	C41	浙江省	2.19722	5.96358	17.2219	8	0	16.1181	0	13.6108	1	0.0814911
002003	2008	C41	浙江省	3.3673	6.05678	17.7429	9	0	17.0401	0	14.3598	1	0.0685404
002003	2009	C41	浙江省	2.30259	6.30262	18.0887	10	0	17.1685	0	15.0526	2	0.120522
002003	2010	C41	浙江省	2.94444	6.52942	18.4286	11	0	17.4997	1	15.2274	2	0.103076
002003	2016	C18	浙江省	4.11087	6.70808	18.5258	17	0	18.1069	0	15.6732	2	0.0877153
002003	2017	C18	浙江省	4.68213	6.67582	19.1494	18	0	18.5413	0	16.2409	3	0.10022
002004	2010	C27	重庆市	1.94591	5.18739	19.0631	10	0	17.7992	1	15.9484	1	0.157107
002004	2012	C27	重庆市	2.70805	6.40688	19.1522	12	0	18.0709	0	16.969	3	0.332228
002004	2013	C26	重庆市	3.95124	6.38688	19.583	13	0	18.779	0	16.7099	4	0.126297
002004	2014	C26	重庆市	3.46574	6.62539	19.7852	14	0	18.5997	0	17.4502	4	0.316784
002004	2015	C26	重庆市	3.58352	6.99668	20.1772	15	0	19.3231	0	17.28	4	0.129635
002004	2016	C26	重庆市	4.14313	7.00579	20.423	16	0	19.33	0	18.1519	4	0.307853
002004	2017	C26	重庆市	3.82864	7.29845	20.6209	17	0	19.4255	1	17.8614	4	0.209278
002007	2015	C27	河南省	2.19722	6.15698	19.1614	16	0	18.0559	0	17.1357	3	0.398436
002007	2016	C27	河南省	2.19722	6.18826	19.4393	17	0	18.407	0	18.0241	3	0.681915
002007	2017	C27	河南省	0	6.3699	19.7183	18	0	18.6882	1	16.5706	3	0.120321
002008	2012	C35	广东省	5.36598	7.47193	20.4153	12	0	19.24	0	17.4499	3	0.166952
002008	2013	C35	广东省	5.42495	7.50053	20.6451	13	0	19.5196	0	16.9155	3	0.0739675
002008	2014	C35	广东省	5.71043	7.51698	20.8715	14	0	19.739	0	17.438	4	0.100156
002008	2015	C35	广东省	5.96615	7.75061	21.0694	15	0	19.8742	0	17.8433	4	0.131224
002008	2016	C35	广东省	6.18826	8.015	21.3037	16	0	20.1877	0	17.5601	4	0.0722534
002009	2007	C35	江苏省	4.61512	5.0814	17.189	8	0	15.7896	0	13.7773	1	0.133681
002009	2008	C35	江苏省	4.49981	5.18739	17.1928	9	0	15.3174	0	15.6303	1	1.36747
002009	2009	C35	江苏省	4.64439	5.02388	17.1516	10	0	14.9818	0	15.5775	2	1.8143
002009	2010	C35	江苏省	4.58497	5.21494	17.3139	11	0	16.0314	0	16.652	2	1.85997
002009	2011	C35	江苏省	4.86753	5.26786	17.5289	12	0	16.372	0	16.2994	3	0.929968
002009	2012	C34	江苏省	4.31749	5.2575	18.1627	13	0	17.5631	0	16.8636	3	0.496819
002009	2013	C34	江苏省	4.69135	4.97673	18.5989	14	0	17.8013	0	17.6846	3	0.889818
002009	2014	C34	江苏省	4.75359	4.84419	18.8809	15	0	17.8563	0	17.0865	3	0.463122
002009	2015	C34	江苏省	4.7362	5.93489	19.0479	16	0	17.7774	0	16.946	3	0.435449
002009	2016	C34	江苏省	5.17048	5.8693	19.2998	17	0	18.2189	0	17.7405	3	0.619806
002009	2017	C34	江苏省	5.17048	5.88053	19.5085	18	0	18.3376	1	17.1599	3	0.308003
002009	2019	C34	江苏省	4.70048	5.99894	19.6925	20	0	18.7735	1	17.55	3	0.2942
002010	2008	C26	浙江省	0.693147	5.22036	18.5061	8	0	17.2488	0	15.404	1	0.158048
002010	2009	C26	浙江省	0.693147	5.22036	18.6795	9	0	17.4252	0	15.8276	1	0.202371
002010	2010	C26	浙江省	1.60944	5.05625	18.9275	10	0	17.8389	0	15.6788	2	0.115314
002010	2011	C26	浙江省	2.3979	5.32301	19.2121	11	0	18.1919	0	16.0003	2	0.111733
002010	2012	C26	浙江省	2.70805	5.68698	19.4517	12	0	18.3464	0	15.9104	3	0.0875135
002010	2013	C26	浙江省	1.38629	5.71703	19.7262	13	0	18.688	0	16.6838	3	0.134775
002010	2014	C26	浙江省	2.70805	5.9428	19.973	14	0	18.882	0	16.9435	3	0.143922
002010	2015	C26	浙江省	2.89037	6.69084	20.1178	15	0	18.7883	0	19.814	4	2.78902
002010	2016	C26	浙江省	2.3979	7.02376	20.2382	16	0	18.8376	0	20.773	4	6.92645
002010	2017	C26	浙江省	3.80666	7.17089	20.4371	17	0	19.244	1	20.4422	4	3.31412
002011	2008	C34	浙江省	3.68888	5.7589	19.0567	8	0	17.6878	0	15.6071	2	0.124842
002011	2009	C34	浙江省	3.4012	5.86363	19.1809	9	0	17.7917	0	16.4209	3	0.2539
002011	2010	C34	浙江省	2.30259	6.51323	19.4761	10	0	18.4746	0	16.8798	3	0.202941
002011	2011	C34	浙江省	3.80666	7.11558	19.8816	11	0	19.0454	0	17.8688	4	0.308305
002011	2012	C34	浙江省	4.99721	7.16858	20.1457	12	0	19.0881	0	18.0326	4	0.348019
002011	2013	C34	浙江省	4.82028	7.21229	20.2473	13	0	18.7868	0	17.3611	4	0.240341
002011	2014	C34	浙江省	4.77912	7.24566	20.3369	14	0	18.8353	0	17.926	4	0.402805
002011	2015	C34	浙江省	4.54329	7.32317	20.4865	15	0	19.1703	0	18.2286	4	0.38994
002011	2016	C34	浙江省	4.40672	7.31986	20.6062	16	0	19.2034	0	17.7657	4	0.237465
002011	2017	C34	浙江省	4.54329	7.54856	20.7449	17	0	19.3982	1	18.0143	4	0.250604
002012	2015	C22	浙江省	2.48491	5.81413	19.839	18	0	18.0353	0	15.7687	2	0.103661
002012	2016	C22	浙江省	2.56495	5.81711	19.8637	19	0	18.0965	0	16.0179	2	0.125106
002013	2007	C36	湖北省	1.09861	2.56495	16.4004	8	1	15.247	0	15.1797	1	0.93494
002013	2008	C36	湖北省	1.79176	2.56495	17.213	9	1	16.7396	0	14.9615	1	0.168954
002013	2009	C36	湖北省	0.693147	2.63906	17.45	10	1	16.3392	0	14.3687	1	0.139384
002013	2010	C36	湖北省	0	2.70805	17.9325	11	1	17.1888	0	14.9181	1	0.103243
002013	2011	C36	湖北省	2.19722	3.29584	18.155	12	1	17.0144	0	15.7597	1	0.28517
002013	2012	C36	湖北省	4.20469	8.04302	19.3268	13	1	19.0211	0	17.7889	4	0.291641
002013	2013	C37	湖北省	4.14313	8.13564	19.8074	14	1	19.0615	1	17.6821	4	0.251708
002013	2015	C37	湖北省	4.63473	8.12059	20.0703	16	1	19.2596	0	17.7703	4	0.22552
002013	2016	C37	湖北省	5.04986	8.2592	20.4361	17	1	19.5455	0	18.0998	4	0.235584
002013	2017	C37	湖北省	5.37528	8.50005	20.7096	18	1	19.6693	1	18.7193	4	0.386732
002014	2008	C29	安徽省	0.693147	5.1985	19.5913	8	1	17.7249	0	14.691	1	0.0481268
002014	2009	C29	安徽省	1.38629	5.56452	19.6036	9	1	17.7732	0	14.9643	1	0.0602679
002014	2010	C29	安徽省	2.3979	5.68358	19.5939	10	1	17.6404	1	16.2487	1	0.248664
002014	2016	C29	安徽省	3.55535	5.59842	19.2119	16	1	18.4076	0	16.6241	2	0.168047
002014	2018	C29	安徽省	3.46574	5.65948	19.6631	18	1	18.4165	0	16.6394	2	0.169133
002014	2019	C29	安徽省	3.09104	5.72685	19.8068	19	1	18.4742	0	17.0144	2	0.23228
002017	2007	C41	广东省	1.38629	5.73979	18.7522	10	1	17.2834	0	15.5488	1	0.176467
002017	2008	C41	广东省	0	5.83481	18.8563	11	1	17.404	0	16.6663	1	0.478183
002017	2009	C41	广东省	1.60944	5.84354	18.9502	12	1	17.4636	0	16.3631	1	0.332704
002017	2010	C41	广东省	2.70805	5.93225	19.0875	13	1	17.7369	0	16.3598	1	0.252322
002017	2011	C41	广东省	1.94591	5.99894	19.2537	14	1	17.9812	1	16.9148	1	0.344227
002017	2013	C39	广东省	4.2485	5.96358	19.3763	16	1	18.357	0	17.5692	1	0.454806
002017	2014	C39	广东省	3.3322	5.98394	19.5602	17	1	18.3319	0	17.5803	2	0.471602
002017	2015	C39	广东省	3.43399	5.95842	19.7572	18	1	18.56	0	17.0057	2	0.211351
002017	2016	C39	广东省	3.17805	6.42972	19.9256	19	1	18.6586	0	17.1645	2	0.224444
002020	2016	C27	浙江省	2.07944	6.18826	17.6404	16	0	18.5188	0	16.4253	3	0.123249
002020	2017	C27	浙江省	3.71357	6.31355	19.13	17	0	18.9172	0	17.0995	3	0.162405
002020	2018	C27	浙江省	3.09104	6.41837	19.8433	18	0	19.3045	0	16.9487	3	0.0948128
002022	2008	C27	上海市	1.09861	5.56834	18.3505	11	0	16.9085	0	16.5696	1	0.712511
002022	2009	C27	上海市	1.38629	5.44674	18.4235	12	0	16.8623	0	17.0102	1	1.15935
002022	2010	C27	上海市	2.07944	5.66988	18.4979	13	0	16.9414	0	17.3141	1	1.45163
002022	2011	C27	上海市	1.79176	5.78383	18.6113	14	0	17.1888	0	16.5514	1	0.528657
002022	2012	C27	上海市	2.19722	6.00389	18.7732	15	0	17.4897	0	16.6159	1	0.417388
002022	2013	C27	上海市	0.693147	5.99146	18.9209	16	0	17.5994	0	16.9872	1	0.542119
002022	2014	C27	上海市	1.60944	5.95064	19.081	17	0	17.7927	0	16.7477	2	0.351691
002022	2015	C27	上海市	2.56495	6.07304	19.2373	18	0	17.939	0	16.1722	2	0.170881
002022	2016	C27	上海市	2.94444	6.08677	19.3861	19	0	18.0676	0	16.4326	2	0.194947
002022	2017	C27	上海市	3.17805	6.04737	19.4914	20	0	18.0428	1	16.4596	2	0.205311
002023	2013	C37	四川省	1.79176	4.47734	18.283	14	0	17.2831	0	16.2615	2	0.360011
002023	2014	C37	四川省	2.83321	4.61512	18.4528	15	0	17.1896	0	15.67	3	0.218813
002023	2015	C37	四川省	3.13549	4.66344	18.679	16	0	17.5461	0	16.4455	3	0.332682
002023	2016	C37	四川省	3.80666	5.71043	19.1317	17	0	18.354	0	16.6278	3	0.177974
002023	2017	C37	四川省	4.26268	5.29832	19.8587	18	0	19.3297	1	17.3818	3	0.14257
002025	2007	C39	贵州省	3.58352	5.04343	18.3834	7	1	17.1282	0	12.3861	1	0.00872042
002025	2008	C39	贵州省	4.33073	4.97673	18.6872	8	1	17.7002	0	11.7026	2	0.00248468
002025	2009	C39	贵州省	4.48864	5.82305	18.8836	9	1	17.6848	0	14.3534	2	0.0357432
002025	2010	C39	贵州省	3.61092	5.8693	19.1048	10	1	17.9614	0	15.4249	2	0.0791506
002025	2011	C39	贵州省	4.78749	5.96358	19.3115	11	1	18.1362	0	16.14	2	0.135849
002025	2012	C39	贵州省	4.51086	6.29895	19.5469	12	1	18.4328	0	16.3143	2	0.120208
002025	2013	C39	贵州省	4.65396	6.25383	19.7904	13	1	18.693	0	13.8255	2	0.00769199
002025	2014	C39	贵州省	4.5326	6.31897	19.9907	14	1	18.801	0	15.7384	2	0.0467688
002025	2015	C39	贵州省	4.12713	6.65415	20.1669	15	1	18.9196	0	15.5098	3	0.03305
002025	2016	C39	贵州省	4.30407	6.67708	20.368	16	1	19.1801	0	16.5745	3	0.0738594
002025	2017	C39	贵州省	4.56435	7.00216	20.5404	17	1	19.2838	0	17.1281	3	0.115816
002025	2018	C39	贵州省	4.76217	7.19968	20.7328	18	1	19.5247	0	17.6426	3	0.152265
002025	2019	C39	贵州省	3.78419	7.39449	20.9353	19	1	19.7504	1	17.6004	3	0.116486
002026	2009	C33	山东省	1.09861	5.18739	17.7861	12	0	16.4574	0	12.8992	1	0.0284896
002026	2010	C33	山东省	2.3979	5.2832	17.9102	13	0	16.5206	0	13.0857	1	0.0322274
002026	2011	C33	山东省	1.38629	5.62762	18.106	14	0	16.9059	0	13.5496	1	0.0348619
002026	2012	C33	山东省	1.94591	5.68358	18.3282	15	0	17.1868	0	13.7562	1	0.0323666
002026	2013	C33	山东省	2.94444	5.30827	18.4748	16	0	17.15	0	15.2929	1	0.15612
002026	2014	C33	山东省	3.52636	5.60212	18.6145	17	0	17.2707	0	17.7009	2	1.53755
002026	2015	C33	山东省	3.52636	5.65249	18.8082	18	0	17.6032	0	16.2422	2	0.256406
002026	2016	C33	山东省	3.3322	6.19032	18.9583	19	0	17.6431	0	16.5734	2	0.343087
002026	2017	C33	山东省	4.29046	6.31897	19.1544	20	0	17.955	0	16.8313	3	0.325059
002026	2018	C33	山东省	3.85015	6.32257	19.3284	21	0	18.0756	1	16.9696	3	0.330866
002027	2012	C39	广东省	1.38629	4.94164	18.1634	12	0	17.0799	1	12.5913	1	0.0112371
002027	2015	C39	广东省	0.693147	4.96284	18.9039	15	0	18.5574	0	19.9692	4	4.10317
002027	2016	L72	广东省	1.60944	5.07517	19.5292	16	0	18.9225	0	20.7593	4	6.27635
002027	2017	L72	广东省	2.63906	5.21494	19.9931	17	0	19.2285	1	20.4162	4	3.27955
002028	2007	C38	上海市	2.30259	6.19848	19.266	8	0	17.9332	0	16.7948	2	0.320302
002028	2008	C38	上海市	3.17805	6.35437	19.4924	9	0	18.3599	0	17.0319	3	0.265003
002028	2009	C38	上海市	3.4012	6.32436	19.7413	10	0	18.6546	0	17.1971	3	0.232817
002028	2010	C38	上海市	3.66356	6.4677	19.9411	11	0	18.7501	0	17.7672	3	0.374225
002028	2011	C38	上海市	4.30407	6.51767	20.0988	12	0	18.804	0	17.0921	3	0.180512
002028	2012	C38	上海市	4.31749	6.91274	20.2766	13	0	19.0335	0	17.8893	3	0.318474
002028	2013	C38	上海市	4.49981	7.32119	20.48	14	0	19.2972	0	17.466	3	0.16022
002028	2014	C38	上海市	4.47734	7.48549	20.6821	15	0	19.4965	0	17.474	3	0.132327
002028	2015	C38	上海市	4.33073	7.51262	20.8105	16	0	19.4337	0	17.5371	3	0.150072
002028	2016	C38	上海市	4.17439	7.66763	20.9594	17	0	19.6411	0	17.6302	3	0.133863
002028	2017	C38	上海市	4.27667	7.68386	21.0854	18	0	19.7017	1	18.0936	4	0.200267
002030	2007	C27	广东省	1.09861	5.03044	17.6153	7	1	16.3108	0	14.1449	1	0.114649
002030	2008	C27	广东省	1.38629	4.76217	17.8099	8	1	16.607	0	16.4809	1	0.881527
002030	2009	C27	广东省	0	4.7362	18.1275	9	1	17.1634	0	16.594	1	0.565882
002030	2010	C27	广东省	2.48491	4.82831	18.4828	10	1	17.5768	0	16.8636	1	0.490066
002030	2011	C27	广东省	3.3322	4.82831	18.8152	11	1	17.8746	0	17.1043	1	0.462878
002030	2012	C27	广东省	3.49651	6.38519	19.0781	12	1	18.0183	0	16.313	1	0.181705
002030	2013	C27	广东省	3.93183	6.25767	19.2829	13	1	18.1032	0	16.7432	1	0.256642
002030	2014	C27	广东省	3.85015	6.52796	19.5576	14	1	18.5195	0	16.8626	2	0.190717
002030	2015	C27	广东省	3.55535	6.67708	19.752	15	1	18.5487	0	17.7397	3	0.445304
002030	2016	C27	广东省	3.46574	6.68586	19.9748	16	1	18.8346	0	17.6651	3	0.310518
002030	2017	C27	广东省	3.91202	6.87213	20.1563	17	1	18.9221	0	17.6251	3	0.273356
002030	2018	C27	广东省	1.60944	5.75574	20.2214	18	1	18.63	0	17.3982	3	0.291768
002031	2007	C35	广东省	1.38629	5.76205	14.6423	7	0	13.4465	0	17.1953	1	42.4716
002031	2008	C35	广东省	1.09861	5.82305	16.4996	8	0	16.3573	0	16.8564	1	1.64727
002031	2009	C35	广东省	0.693147	5.82895	17.149	9	0	16.562	0	16.7769	1	1.23972
002031	2010	C35	广东省	1.60944	6.12249	17.5854	10	0	16.7882	0	16.4471	2	0.711024
002031	2011	C35	广东省	1.60944	6.12249	17.9687	11	0	17.1028	0	16.5852	2	0.595938
002031	2012	C35	广东省	1.79176	6.12687	18.2025	12	0	17.0853	0	16.267	2	0.441186
002031	2013	C35	广东省	1.79176	6.17794	18.4418	13	0	17.3359	0	15.95	2	0.250094
002031	2014	C35	广东省	2.3979	6.25767	18.6265	14	0	17.4002	0	16.0461	3	0.258177
002031	2015	C35	广东省	2.77259	6.32794	18.7614	15	0	17.4038	0	16.2103	3	0.303171
002031	2016	C35	广东省	2.70805	6.17587	18.8845	16	0	17.492	0	17.4398	3	0.949154
002031	2017	C35	广东省	3.17805	6.00635	19.0433	17	0	17.7514	1	17.5925	4	0.853078
002032	2015	C33	浙江省	6.35089	7.53743	21.0604	18	0	19.5648	0	17.4258	4	0.117767
002032	2016	C33	浙江省	6.74993	7.51698	21.1568	19	0	19.6788	0	17.9963	4	0.185907
002032	2017	C33	浙江省	7.2485	7.50494	21.2511	20	0	19.7658	1	18.2288	4	0.215027
002034	2015	C17	浙江省	4.40672	4.43082	18.8748	18	0	17.1938	0	15.1083	1	0.124251
002034	2016	C17	浙江省	2.83321	3.93183	18.9457	19	0	17.3763	0	15.5152	1	0.155502
002034	2017	C17	浙江省	3.29584	5.04343	19.0428	20	0	17.5672	0	18.275	3	2.02945
002034	2018	N77	浙江省	2.70805	5.28827	19.0651	21	0	17.2861	0	18.2737	3	2.68477
002035	2011	C38	广东省	3.85015	4.82028	19.079	20	0	17.8816	0	16.0879	1	0.166353
002035	2012	C38	广东省	4.40672	5.7869	19.2954	21	0	18.1413	0	14.9061	2	0.0393512
002035	2013	C38	广东省	4.77068	5.97889	19.5441	22	0	18.4571	1	16.0874	2	0.0935169
002035	2015	C38	广东省	4.63473	5.32301	19.6541	24	0	18.6122	0	16.7222	2	0.151077
002035	2016	C38	广东省	4.83628	5.44674	19.8767	25	0	18.7362	0	16.3603	3	0.0929337
002035	2017	C38	广东省	4.94164	5.87493	20.1227	26	0	19.03	1	16.4116	3	0.07292
002036	2008	C17	浙江省	0	4.82831	16.4865	11	0	15.1696	1	16.4574	1	3.6248
002036	2010	C17	浙江省	0.693147	4.92725	16.54	13	0	15.3854	0	15.1868	1	0.819869
002036	2011	C17	浙江省	2.30259	4.93447	16.7122	14	0	15.4551	0	15.7397	1	1.32929
002036	2012	C18	浙江省	2.77259	4.91998	16.8349	15	0	15.4412	0	15.8962	1	1.57627
002036	2013	C18	浙江省	2.19722	4.79579	16.9076	16	0	15.3448	0	16.4412	1	2.99325
002036	2014	C18	浙江省	2.48491	4.63473	16.9228	17	0	15.108	0	16.3481	1	3.45611
002036	2015	C18	浙江省	2.83321	6.2691	18.5057	18	0	18.3139	0	17.333	2	0.374996
002036	2016	C39	浙江省	2.56495	6.39192	19.2172	19	0	18.6771	0	17.7944	3	0.413647
002037	2011	C26	贵州省	2.3979	6.53233	19.1692	10	1	17.4995	0	15.5648	2	0.144469
002037	2012	C26	贵州省	2.99573	6.38856	19.1725	11	1	17.2939	0	15.7582	3	0.2153
002037	2013	C26	贵州省	3.46574	6.57228	19.1866	12	1	17.366	0	14.9737	3	0.091421
002037	2014	C26	贵州省	3.91202	6.84907	19.1837	13	1	17.2697	0	16.7624	4	0.602086
002037	2015	C26	贵州省	3.2581	6.99393	19.3506	14	1	18.08	0	16.7154	4	0.255478
002037	2016	C26	贵州省	3.17805	7.15149	19.4971	15	1	18.1721	0	16.5312	4	0.193802
002037	2017	C26	贵州省	2.56495	7.10824	19.631	16	1	18.2706	0	16.6056	4	0.1892
002037	2018	C26	贵州省	3.3322	6.53814	19.7273	17	1	18.2491	0	16.7446	4	0.222132
002037	2019	C26	贵州省	5.7462	6.57786	19.787	18	1	18.174	1	16.423	4	0.173599
002038	2012	C27	北京市	0	5.4161	20.6026	13	0	18.4868	0	15.4631	2	0.0486203
002038	2013	C27	北京市	2.48491	5.4161	20.5876	14	0	18.6011	0	16.7742	2	0.160912
002038	2014	C27	北京市	0.693147	5.48894	20.5234	15	0	18.1547	0	17.3034	3	0.426884
002038	2015	C27	北京市	1.60944	5.62762	20.502	16	0	18.4741	0	16.4801	3	0.136147
002038	2016	C27	北京市	0	5.58725	20.4791	17	0	18.4409	0	16.8178	3	0.197294
002041	2008	A01	山东省	0.693147	5.14749	18.439	9	0	16.892	0	15.8531	1	0.353848
002041	2009	A01	山东省	0	5.14749	18.5037	10	0	16.9104	1	15.3619	2	0.212578
002041	2013	A01	山东省	0	5.20949	18.3166	14	0	17.324	0	15.9141	3	0.244157
002041	2014	A01	山东省	0	5.20401	18.5657	15	0	17.4792	0	16.108	3	0.253812
002041	2015	A01	山东省	1.60944	5.16479	18.7256	16	0	17.4368	0	16.1589	3	0.278644
002041	2016	A01	山东省	2.3979	5.23111	18.9096	17	0	17.6816	0	16.1216	3	0.210139
002041	2017	A01	山东省	1.79176	5.20949	19.0604	18	0	17.7474	1	16.2545	3	0.224723
002042	2012	C17	安徽省	1.38629	6.49979	19.3706	13	0	18.1019	0	19.4236	4	3.74972
002042	2013	C17	安徽省	1.60944	6.50429	19.522	14	0	18.2105	0	18.7492	4	1.71379
002042	2014	C17	安徽省	1.79176	6.49527	19.6734	15	0	18.3621	0	19.1939	4	2.29731
002042	2015	C17	安徽省	1.94591	6.50728	19.8113	16	0	18.4622	0	19.4935	4	2.80492
002042	2016	C17	安徽省	2.07944	6.53088	19.9923	17	0	18.757	0	19.8619	4	3.019
002042	2017	C17	安徽省	2.07944	6.89163	20.2366	18	0	19.1408	1	19.738	4	1.81696
002042	2019	C17	安徽省	4.2485	6.94794	20.2235	20	0	18.9065	1	19.764	4	2.35719
002043	2008	C20	浙江省	2.94444	5.17615	18.057	8	0	16.5936	0	16.0583	1	0.585473
002043	2009	C20	浙江省	3.46574	5.3799	18.1287	9	0	16.562	0	14.9934	1	0.208325
002043	2010	C20	浙江省	3.4012	5.44242	18.1953	10	0	16.6095	0	15.8247	1	0.456208
002043	2011	C20	浙江省	1.79176	5.73657	18.2492	11	0	16.6126	0	16.167	1	0.64043
002043	2012	C20	浙江省	1.94591	5.82008	18.3093	12	0	16.6976	0	15.2147	1	0.226984
002043	2013	C20	浙江省	2.19722	5.68698	18.3685	13	0	16.7536	0	15.9852	1	0.463722
002043	2014	C20	浙江省	2.07944	5.59099	18.4419	14	0	16.8818	0	16.0876	1	0.451941
002043	2015	C20	浙江省	3.2581	5.50533	18.5316	15	0	17.0308	0	15.8344	1	0.302273
002043	2016	C20	浙江省	2.77259	5.42495	18.6765	16	0	17.3472	0	16.1111	2	0.290513
002045	2012	C39	广东省	4.07754	5.87774	19.4182	20	0	18.0283	0	16.5401	2	0.22578
002045	2013	C39	广东省	4.74493	6.02828	19.5841	21	0	18.3107	0	16.5355	2	0.169443
002045	2014	C39	广东省	4.70953	6.06379	19.7422	22	0	18.4485	0	16.3363	2	0.120972
002045	2015	C39	广东省	4.17439	6.11589	19.9188	23	0	18.6727	0	16.3467	2	0.0976841
002045	2016	C39	广东省	4.30407	6.43294	20.0934	24	0	18.8424	0	17.2509	3	0.203618
002045	2017	C39	广东省	3.73767	6.65929	20.2695	25	0	19.0221	0	17.2456	3	0.169229
002046	2010	C34	河南省	4.51086	5.6058	16.9158	10	1	15.3419	1	16.2087	1	2.37931
002046	2012	C34	河南省	4.54329	6.00635	18.4488	12	1	18.2793	0	17.3436	2	0.392316
002046	2013	C34	河南省	4.14313	5.98141	18.9345	13	1	18.1943	0	17.406	2	0.454623
002046	2014	C34	河南省	3.91202	5.87774	19.2194	14	1	18.1997	0	16.4327	2	0.170848
002046	2015	C34	河南省	4.43082	5.85793	19.3682	15	1	18.0495	0	16.2242	2	0.161167
002046	2016	C34	河南省	3.97029	5.88332	19.4751	16	1	18.0322	0	17.1673	2	0.421107
002046	2017	C34	河南省	4.96284	6.28227	19.7135	17	1	18.6058	0	17.6829	3	0.397361
002046	2018	C34	河南省	4.15888	6.32436	19.9728	18	1	18.9062	1	17.8935	3	0.363249
002047	2012	C33	广东省	4.07754	6.58479	19.4788	12	0	17.5482	1	14.5214	1	0.0484696
002047	2016	E50	广东省	2.63906	6.19644	19.6814	16	0	19.1259	0	15.6636	4	0.0313569
002047	2017	E50	广东省	3.09104	6.52796	20.0324	17	0	19.1201	1	16.5544	4	0.0768652
002048	2008	C36	浙江省	0.693147	6.60935	17.9747	8	0	16.8438	0	15.5078	3	0.262878
002048	2009	C36	浙江省	2.89037	6.49828	18.4373	9	0	17.6712	0	16.2711	2	0.246566
002048	2010	C36	浙江省	1.94591	6.63595	18.9438	10	0	18.2259	0	16.1098	3	0.120496
002048	2011	C36	浙江省	3.09104	6.52503	19.3548	11	0	18.5257	0	16.6325	3	0.150588
002048	2012	C36	浙江省	3.71357	6.66185	19.7687	12	0	18.9433	0	16.5288	3	0.0894103
002048	2013	C36	浙江省	3.21888	6.94505	20.0471	13	0	19.0161	0	16.9027	4	0.120829
002048	2014	C36	浙江省	3.09104	7.19968	20.2576	14	0	19.0908	0	17.1088	4	0.137803
002048	2015	C36	浙江省	3.61092	7.31389	20.5141	15	0	19.442	0	17.2531	4	0.112038
002048	2016	C36	浙江省	3.17805	7.55956	20.686	16	0	19.428	0	17.9122	4	0.219622
002048	2017	C36	浙江省	3.3322	7.83281	20.9061	17	0	19.7602	1	17.3988	4	0.0942863
002049	2010	C39	河北省	1.60944	5.1299	17.9101	10	1	16.7169	0	14.9015	1	0.16276
002049	2011	C39	河北省	0.693147	5.05625	17.9986	11	1	16.4936	0	14.3245	1	0.114284
002049	2012	C39	河北省	2.77259	6.19236	18.317	12	1	17.354	0	17.3917	2	1.0384
002049	2013	C39	河北省	3.29584	6.18826	19.567	13	1	19.2879	0	18.1815	3	0.330746
002049	2014	C39	河北省	2.99573	6.41346	20.1026	14	1	19.4144	0	17.9437	3	0.22975
002049	2015	C39	河北省	3.3322	6.85646	20.5215	15	1	19.7026	0	18.4178	3	0.276702
002049	2016	C39	河北省	4.64439	6.9594	20.853	16	1	19.911	0	18.6648	3	0.287595
002049	2017	C39	河北省	4.36945	7.03791	21.1089	17	1	20.0357	0	18.0761	3	0.140914
002050	2007	C34	浙江省	1.94591	5.2575	17.1958	7	0	16.1359	0	14.4625	1	0.187609
002050	2008	C34	浙江省	3.66356	6.30992	18.3311	8	0	18.0121	0	16.2859	2	0.17796
002050	2009	C34	浙江省	3.85015	6.31716	18.7747	9	0	17.9862	0	15.9424	2	0.129534
002050	2010	C34	浙江省	3.21888	6.29895	19.2097	10	0	18.4108	0	16.8175	3	0.203246
002050	2011	C34	浙江省	4.11087	6.47389	19.6144	11	0	18.7771	1	17.4477	3	0.264646
002050	2015	C34	浙江省	4.90527	6.67456	19.8015	15	0	19.2343	0	17.3057	4	0.145355
002050	2016	C34	浙江省	5.04343	6.77194	20.1854	16	0	19.3202	0	18.0198	4	0.272425
002050	2017	C34	浙江省	5.31812	7.09672	20.5291	17	0	19.606	1	17.9219	4	0.185612
002051	2015	E48	北京市	3.78419	5.64191	21.0087	15	1	19.5219	0	14.1866	4	0.0048184
002051	2016	E48	北京市	2.89037	6.97354	21.0825	16	1	19.5239	0	14.6095	4	0.00733968
002051	2017	E48	北京市	2.99573	6.96602	21.188	17	1	19.7405	1	15.7163	4	0.017878
002053	2014	C26	云南省	0	5.87774	13.5197	13	1	14.0923	0	15.7418	3	5.20417
002053	2015	C26	云南省	0	5.05625	14.0064	14	1	13.2673	0	15.7059	3	11.4563
002053	2016	C14	云南省	1.38629	4.99043	14.4257	15	1	13.6073	0	16.0635	3	11.66
002053	2017	C14	云南省	3.04452	5.2933	15.1282	16	1	14.5816	1	16.4052	3	6.19403
002054	2012	C26	广东省	3.58352	4.94876	18.8751	11	0	17.4491	0	14.9112	2	0.0790305
002054	2013	C26	广东省	3.2581	4.62497	18.9723	12	0	17.4969	0	15.2947	2	0.110566
002054	2014	C26	广东省	3.2581	5.18178	19.083	13	0	17.652	0	15.6125	2	0.130096
002054	2015	C26	广东省	3.61092	5.42054	19.1837	14	0	17.7203	0	16.326	2	0.248011
002054	2016	C26	广东省	3.2581	5.69709	19.3551	15	0	18.096	0	17.3597	3	0.478878
002054	2017	C26	广东省	3.3322	5.65948	19.4871	16	0	18.1208	1	16.6232	3	0.223676
002055	2008	C39	广东省	0.693147	5.98394	19.9073	7	0	17.8948	0	14.9633	1	0.0533128
002055	2009	C39	广东省	0.693147	6.12468	19.867	8	0	17.7047	0	15.2221	1	0.0835276
002055	2010	C39	广东省	0	6.66313	19.9317	9	0	18.3381	0	14.1766	1	0.0155845
002055	2011	C39	广东省	3.78419	6.53379	20.0724	10	0	18.7314	0	15.2102	2	0.0295633
002055	2012	C39	广东省	2.83321	6.27288	19.9955	11	0	17.495	0	15.482	2	0.13359
002055	2013	C39	广东省	4.07754	6.39693	19.9459	12	0	17.7088	0	16.5143	3	0.302879
002055	2014	C39	广东省	4.55388	6.55393	20.0157	13	0	18.4422	0	15.9671	3	0.0841551
002055	2015	C39	广东省	4.23411	6.56667	20.148	14	0	18.7829	0	15.959	3	0.0593748
002055	2016	C39	广东省	4.26268	6.77878	20.357	15	0	19.1868	0	17.7177	4	0.230144
002055	2017	C39	广东省	3.93183	7.02731	20.6431	16	0	19.6255	1	17.9911	4	0.195084
002056	2008	C39	浙江省	3.73767	4.44265	19.6436	10	0	18.0727	0	15.9004	2	0.113921
002056	2009	C39	浙江省	3.73767	4.99043	19.7451	11	0	18.2846	0	16.1396	2	0.117067
002056	2010	C39	浙江省	3.61092	6.66057	19.8314	12	0	18.3182	0	15.8545	3	0.0851236
002056	2011	C39	浙江省	3.66356	6.62804	20.0518	13	0	18.9066	0	16.3907	3	0.080793
002056	2012	C38	浙江省	3.61092	6.63857	20.0903	14	0	18.3871	0	16.6397	3	0.174234
002056	2013	C38	浙江省	3.49651	6.65929	20.2688	15	0	19.0272	0	17.1969	3	0.160364
002056	2014	C38	浙江省	4.00733	7.00307	20.3319	16	0	18.7323	0	17.2977	3	0.238198
002056	2015	C38	浙江省	4.59512	7.22037	20.4099	17	0	18.8674	0	17.7103	3	0.314376
002056	2016	C38	浙江省	4.49981	7.18539	20.5343	18	0	19.1458	0	17.793	3	0.258533
002056	2017	C38	浙江省	4.38203	7.2998	20.6702	19	0	19.3153	0	17.7936	3	0.218348
002056	2018	C38	浙江省	4.47734	7.374	20.8344	20	0	19.5569	0	18.3776	4	0.307506
002057	2008	C26	安徽省	1.09861	4.46591	17.7524	7	1	16.2627	0	12.9012	1	0.0346842
002057	2009	C26	安徽省	1.09861	4.29046	17.8523	8	1	16.3861	0	14.489	1	0.149993
002057	2010	C26	安徽省	0	4.34381	17.9766	9	1	16.5876	0	13.45	1	0.0433869
002057	2011	C26	安徽省	1.09861	4.27667	18.1214	10	1	16.7918	0	15.3607	1	0.239053
002057	2012	C26	安徽省	2.07944	4.97673	18.177	11	1	16.5473	0	15.5783	1	0.379473
002057	2013	C26	安徽省	1.79176	4.77912	18.1727	12	1	16.2512	0	16.9917	1	2.09714
002057	2014	C26	安徽省	2.30259	4.61512	18.1716	13	1	16.2678	0	16.603	1	1.39815
002057	2015	C26	安徽省	3.17805	4.52179	18.1874	14	1	16.3757	0	16.8845	1	1.66341
002057	2016	C26	安徽省	2.3979	4.58497	18.2515	15	1	16.6557	0	15.3261	1	0.264588
002057	2017	C26	安徽省	3.21888	5.40717	18.6107	16	1	17.7106	1	16.4531	2	0.284357
002058	2007	C40	上海市	1.38629	3.29584	17.966	16	0	15.5734	0	15.221	1	0.703018
002058	2008	C40	上海市	1.38629	3.49651	18.0102	17	0	16.3322	0	16.0276	1	0.737431
002058	2009	C40	上海市	0	3.21888	17.9837	18	0	15.9213	1	15.1496	1	0.462206
002058	2011	C40	上海市	2.70805	3.63759	17.8472	20	0	16.0857	0	15.076	1	0.36431
002058	2012	C40	上海市	1.60944	3.8712	17.8731	21	0	16.1114	0	15.4494	1	0.515781
002058	2013	C40	上海市	1.38629	3.80666	17.9059	22	0	16.1767	0	15.0975	1	0.339879
002058	2014	C40	上海市	2.30259	3.85015	17.8726	23	0	15.7627	0	15.3824	1	0.683648
002058	2015	C40	上海市	1.38629	3.29584	17.8225	24	0	15.5815	0	15.0528	1	0.589364
002058	2016	C40	上海市	0	2.94444	17.7665	25	0	15.474	0	15.407	1	0.935161
002058	2017	C40	上海市	1.60944	3.13549	17.742	26	0	15.6931	1	14.7364	1	0.384159
002060	2011	E48	广东省	1.38629	6.63068	20.1963	11	1	18.6123	0	12.7983	4	0.00298553
002060	2012	E48	广东省	1.09861	6.64509	20.2747	12	1	18.7334	0	14.179	4	0.0105206
002060	2013	E48	广东省	1.60944	6.6174	20.2891	13	1	18.4695	1	15.4283	4	0.047779
002060	2015	E48	广东省	2.89037	6.66441	20.3405	15	1	19.1812	0	15.8554	4	0.0359418
002060	2016	E48	广东省	2.99573	6.77537	20.502	16	1	19.2174	0	17.0564	4	0.11521
002062	2012	E48	浙江省	1.38629	6.46925	20.7101	19	0	19.1111	0	15.3801	4	0.0239695
002062	2013	E48	浙江省	2.19722	6.48464	20.7625	20	0	19.1195	0	15.1257	4	0.0184291
002062	2014	E48	浙江省	3.21888	6.49979	20.8271	21	0	19.2335	0	14.7231	4	0.0109948
002062	2015	E48	浙江省	2.77259	6.50279	20.8682	22	0	19.1764	0	14.9941	4	0.0152632
002062	2016	E48	浙江省	2.3979	6.50578	20.8983	23	0	19.1566	0	14.8645	4	0.0136751
002062	2017	E48	浙江省	2.07944	6.52796	20.9305	24	0	19.1989	0	14.6164	4	0.0102294
002062	2018	E48	浙江省	2.70805	6.83733	21.006	25	0	19.4537	0	14.0471	4	0.00448683
002062	2019	E48	浙江省	2.70805	6.83733	21.1014	26	0	19.6203	1	14.958	4	0.0094442
002063	2012	I65	广东省	0	7.74932	20.0755	12	0	18.7136	0	16.7271	1	0.137176
002063	2013	I65	广东省	0	7.92008	20.2272	13	0	18.9164	0	16.6529	2	0.103979
002063	2014	I65	广东省	2.48491	8.02682	20.3993	14	0	19.1419	0	16.7327	2	0.0898846
002063	2015	I65	广东省	2.77259	8.08055	20.5527	15	0	19.2465	0	17.5521	2	0.183714
002063	2016	I65	广东省	2.30259	8.03787	20.6817	16	0	19.3071	0	17.1968	2	0.121198
002064	2015	C28	浙江省	2.89037	5.18739	19.3415	17	0	18.0862	0	16.2133	3	0.15368
002064	2016	C28	浙江省	2.94444	5.20401	19.4394	18	0	17.9666	0	16.5555	3	0.24388
002064	2017	C28	浙江省	3.09104	5.1985	19.7117	19	0	18.6692	1	16.9289	3	0.175473
002065	2013	I65	北京市	1.09861	8.34948	20.8641	12	0	19.6842	0	16.0127	3	0.0254382
002065	2014	I65	北京市	0.693147	8.47783	21.1131	13	0	20.0266	0	16.4357	4	0.0275735
002065	2015	I65	北京市	1.38629	8.63231	21.4838	14	0	20.6002	0	17.0683	4	0.0292476
002065	2016	I65	北京市	3.17805	8.75527	21.6898	15	0	20.5127	0	17.8235	4	0.0679371
002065	2017	I65	北京市	2.30259	8.82688	21.932	16	0	20.8321	1	18.1732	4	0.070027
002066	2008	C30	北京市	0.693147	4.72739	17.9639	8	1	16.6216	0	14.352	1	0.103351
002066	2009	C30	北京市	1.09861	5.273	18.0815	9	1	16.6722	0	16.951	1	1.32163
002066	2010	C30	北京市	2.19722	5.42054	18.336	10	1	17.2603	0	15.9883	2	0.280289
002066	2011	C30	北京市	1.79176	5.72031	18.6456	11	1	17.6683	0	16.3333	2	0.263168
002066	2012	C30	北京市	2.07944	5.93754	18.8157	12	1	17.5534	0	17.035	3	0.595489
002066	2013	C30	北京市	2.3979	5.82008	18.9964	13	1	17.7601	0	16.6287	3	0.322563
002066	2014	C30	北京市	3.63759	5.51343	19.1528	14	1	17.8549	0	16.9586	3	0.408063
002066	2015	C30	北京市	3.68888	4.90527	19.2543	15	1	17.7933	0	17.0589	3	0.479799
002066	2016	C30	北京市	3.58352	4.98361	19.3313	16	1	17.7847	0	16.9633	3	0.439816
002066	2017	C30	北京市	3.97029	4.92725	19.419	17	1	17.9113	0	17.0886	3	0.439248
002066	2018	C30	北京市	3.61092	5.0689	19.6741	18	1	18.5994	0	17.1741	3	0.240428
002066	2019	C30	北京市	3.04452	5.10595	19.8905	19	1	18.7365	1	17.1772	3	0.210284
002067	2012	C22	浙江省	2.07944	5.49717	19.3543	12	0	17.9336	0	15.8552	3	0.125139
002067	2013	C22	浙江省	1.09861	5.68017	19.4495	13	0	17.9676	0	16.1747	3	0.166465
002067	2014	C22	浙江省	1.79176	5.68698	19.5064	14	0	17.8818	0	15.8744	3	0.134337
002067	2015	C22	浙江省	0.693147	5.7301	19.6127	15	0	18.1675	0	17.3657	3	0.448491
002067	2016	C22	浙江省	1.09861	5.55296	19.7414	16	0	18.3657	0	18.6417	3	1.31789
002067	2017	C22	浙江省	3.29584	5.57595	19.9483	17	0	18.7733	0	19.2654	3	1.63564
002068	2011	C26	江西省	3.09104	5.9428	20.0204	11	1	18.603	0	16.0171	3	0.0753285
002068	2012	C26	江西省	2.3979	6.51767	20.2214	12	1	19.0333	0	17.5188	3	0.219922
002068	2013	C26	江西省	2.83321	6.53524	20.3694	13	1	19.0487	0	16.8022	4	0.105772
002068	2014	C26	江西省	2.63906	6.53959	20.55	14	1	19.3136	0	16.6451	4	0.0693516
002068	2015	C26	江西省	3.13549	6.95464	20.7514	15	1	19.5642	0	17.1706	3	0.0912986
002068	2016	C26	江西省	3.55535	6.59167	20.8644	16	1	19.4408	0	17.4873	3	0.141786
002068	2017	C26	江西省	3.68888	6.02102	20.9613	17	1	19.4852	1	17.4371	4	0.128987
002071	2008	C33	江苏省	2.83321	4.75359	16.2905	8	0	14.3486	0	14.3824	1	1.03433
002071	2009	C33	江苏省	3.09104	4.70048	16.2595	9	0	14.1664	0	12.9214	1	0.287958
002071	2010	C33	江苏省	1.60944	4.68213	16.3394	10	0	14.8036	0	12.1766	1	0.0723008
002071	2011	C33	江苏省	3.04452	3.49651	16.4425	11	0	14.9867	0	13.123	1	0.155098
002071	2012	C33	江苏省	2.89037	4.27667	16.4912	12	0	14.833	0	13.5856	1	0.287263
002071	2013	C33	江苏省	3.3322	4.7362	16.4865	13	0	14.5623	1	14.3752	1	0.829341
002073	2008	I64	山东省	3.52636	6.54965	18.9508	9	0	17.5205	0	17.8931	2	1.4514
002073	2009	I64	山东省	4.11087	6.73102	19.1349	10	0	17.9069	0	18.1141	2	1.23026
002073	2010	I64	山东省	3.3673	6.27099	19.2574	11	0	17.8631	0	18.1801	3	1.37297
002073	2011	I64	山东省	4.00733	6.48158	19.4186	12	0	18.1333	0	17.6693	3	0.62877
002073	2012	C35	山东省	4.07754	6.61607	19.7149	13	0	18.7151	0	18.0608	3	0.519848
002073	2013	C35	山东省	4.29046	6.63726	19.9494	14	0	18.8339	0	18.6286	4	0.814395
002073	2014	C35	山东省	4.80402	6.93245	20.2394	15	0	19.2287	0	18.5331	4	0.498754
002073	2015	C35	山东省	5.11199	6.97261	20.3405	16	0	18.8782	0	18.0135	4	0.421167
002073	2016	C35	山东省	4.58497	6.9489	20.4703	17	0	19.0979	0	17.9564	4	0.319354
002073	2017	C35	山东省	4.99043	6.77765	20.5451	18	0	18.9903	1	17.5905	4	0.246628
002073	2019	C35	山东省	3.78419	6.62672	20.4486	20	0	18.8605	1	17.2611	4	0.202015
002074	2010	C38	江苏省	2.63906	5.8944	17.3022	13	0	16.2935	1	16.4993	1	1.22851
002074	2012	C38	江苏省	2.30259	6.02828	17.7708	15	0	17.1689	0	16.8297	1	0.712344
002074	2013	C38	江苏省	3.04452	5.76519	18.1844	16	0	17.3588	0	15.7217	1	0.194551
002074	2014	C38	江苏省	3.17805	5.82895	18.5501	17	0	17.6594	0	16.8096	1	0.427518
002074	2015	C38	江苏省	3.95124	6.95081	19.2623	18	0	18.7228	0	17.6448	4	0.340257
002074	2016	C38	江苏省	5.4848	7.01571	20.083	19	0	19.6145	0	18.3762	4	0.289894
002078	2012	C22	山东省	4.04305	6.05209	21.624	13	0	19.8541	0	18.3925	4	0.231859
002078	2013	C22	山东省	3.52636	6.42325	21.6447	14	0	19.8571	0	17.2354	4	0.0726729
002078	2014	C22	山东省	3.66356	6.43775	21.6626	15	0	19.8617	0	17.3144	4	0.0782912
002078	2015	C22	山东省	3.63759	6.46147	21.685	16	0	19.9061	0	18.2578	4	0.192382
002078	2016	C22	山东省	3.68888	6.53088	21.7056	17	0	19.9176	0	16.8025	4	0.0443766
002078	2017	C22	山东省	3.58352	6.63726	21.7332	18	0	19.9797	1	17.3997	4	0.0757705
002079	2008	C39	江苏省	1.94591	4.98361	18.3234	19	0	16.8326	0	14.2937	1	0.0789541
002079	2009	C39	江苏省	2.99573	5.18739	18.3965	20	0	16.8358	0	15.1441	1	0.184201
002079	2010	C39	江苏省	2.99573	5.72031	18.5288	21	0	17.1636	0	15.5866	1	0.206601
002079	2011	C39	江苏省	3.2581	5.80212	18.7071	22	0	17.4651	0	16.0965	2	0.254464
002079	2012	C39	江苏省	3.17805	5.56452	18.8366	23	0	17.4634	0	15.7668	2	0.18331
002079	2013	C39	江苏省	3.55535	6.03309	18.9965	24	0	17.7076	0	16.2082	2	0.223258
002079	2014	C39	江苏省	3.17805	6.24417	19.1305	25	0	17.7704	0	15.8093	2	0.140704
002079	2015	C39	江苏省	2.70805	6.10032	19.2282	26	0	17.7544	0	15.5759	2	0.113216
002079	2016	C39	江苏省	3.04452	5.7462	19.2793	27	0	17.631	0	15.6516	2	0.138143
002079	2017	C39	江苏省	3.17805	5.61677	19.3665	28	0	17.8568	1	15.7498	2	0.121596
002080	2008	C30	江苏省	2.70805	6.59441	19.2877	8	1	18.0118	0	17.862	2	0.860947
002080	2009	C30	江苏省	2.99573	6.49072	19.5963	9	1	18.6173	0	17.8167	2	0.449057
002080	2010	C30	江苏省	3.46574	6.42811	19.8279	10	1	18.7061	0	18.1566	3	0.577267
002080	2011	C30	江苏省	3.55535	6.51767	20.0885	11	1	19.0245	0	18.2676	3	0.469148
002080	2012	C30	江苏省	3.4012	6.52503	20.267	12	1	19.0253	0	18.575	3	0.637392
002080	2013	C30	江苏省	3.68888	6.69827	20.4135	13	1	19.0888	0	18.8058	3	0.753487
002080	2014	C30	江苏省	4.15888	6.67708	20.509	14	1	19.0278	0	18.4278	4	0.548812
002080	2015	C30	江苏省	4.06044	6.85224	20.73	15	1	19.586	0	18.8856	4	0.496391
002080	2016	C30	江苏省	4.44265	7.07242	20.9948	16	1	19.9387	0	19.1709	4	0.464044
002080	2017	C30	江苏省	4.54329	7.2807	21.1995	17	1	20.0195	0	18.8503	4	0.310624
002080	2018	C30	江苏省	4.91998	7.32778	21.3536	18	1	20.0496	0	19.3992	4	0.521875
002080	2019	C30	江苏省	4.81218	7.41035	21.543	19	1	20.3278	0	19.6391	4	0.502241
002081	2016	E50	江苏省	5.7589	8.44225	22.0511	24	0	20.2234	0	15.325	4	0.00745786
002082	2011	C32	浙江省	3.58352	4.40672	19.1784	13	0	17.8311	1	14.9248	2	0.0546769
002082	2014	C32	浙江省	3.4012	4.63473	18.9832	16	0	17.611	0	15.3723	2	0.106597
002082	2015	C32	浙江省	3.29584	4.55388	19.1075	17	0	17.7186	0	15.4143	2	0.0998302
002082	2016	C32	浙江省	2.30259	4.09434	19.1735	18	0	17.585	0	15.7634	2	0.161774
002082	2017	C32	浙江省	1.38629	5.273	19.2582	19	0	17.7398	0	15.6914	2	0.128937
002083	2015	C17	山东省	1.09861	5.66988	20.1716	14	0	18.5022	0	16.548	4	0.141672
002083	2016	C17	山东省	3.8712	5.72685	20.2144	15	0	18.5301	0	15.87	4	0.0699447
002083	2017	C17	山东省	4.38203	6.67203	20.2621	16	0	18.5995	1	17.4312	4	0.310906
002084	2015	C33	广东省	3.55535	6.53524	19.3051	13	0	17.8938	0	15.7711	2	0.119707
002084	2016	C33	广东省	3.61092	6.55536	19.4693	14	0	18.1917	0	16.0563	2	0.118193
002084	2017	C33	广东省	3.3322	6.56667	19.6019	15	0	18.2379	0	16.5131	2	0.178206
002084	2018	C33	广东省	4.23411	6.56948	19.7285	16	0	18.3465	0	16.4047	2	0.14345
002084	2019	C33	广东省	3.97029	6.62141	19.8473	17	0	18.4416	1	16.3662	3	0.125511
002085	2008	C36	浙江省	3.43399	4.5326	19.008	8	0	17.6642	0	15.4909	2	0.113809
002085	2009	C36	浙江省	3.2581	4.74493	19.1204	9	0	17.6948	0	15.6679	2	0.131744
002085	2010	C36	浙江省	3.97029	4.80402	19.2444	10	0	17.8547	0	15.7858	2	0.126331
002085	2011	C36	浙江省	3.97029	6.27288	19.6122	11	0	18.7245	0	15.2898	2	0.032233
002085	2012	C36	浙江省	4.34381	6.67456	19.8781	12	0	18.8238	0	16.1817	3	0.0712102
002085	2013	C36	浙江省	4.18965	6.7178	20.0807	13	0	18.8961	0	16.9765	3	0.146657
002085	2014	C36	浙江省	3.73767	6.68461	20.3109	14	0	19.1864	0	17.6339	3	0.211724
002085	2015	C36	浙江省	3.3673	7.09423	20.5048	15	0	19.3002	0	17.971	4	0.264684
002085	2016	C36	浙江省	3.7612	6.95655	20.6481	16	0	19.3145	0	18.1127	4	0.300632
002085	2017	C36	浙江省	4.68213	7.1554	20.7853	17	0	19.4343	0	18.0666	4	0.254705
002087	2012	C17	河南省	1.09861	7.22984	18.6852	19	1	17.5242	0	18.0894	3	1.7597
002087	2013	C17	河南省	0	7.26683	18.9366	20	1	17.8546	0	18.169	3	1.36947
002087	2014	C17	河南省	1.94591	7.30452	19.1776	21	1	18.0751	0	17.9022	3	0.841202
002087	2015	C17	河南省	3.2581	7.33041	19.4525	22	1	18.415	0	18.5194	3	1.11002
002087	2016	C17	河南省	3.2581	7.58223	19.7667	23	1	18.797	0	18.6626	4	0.874245
002087	2017	C17	河南省	2.89037	7.58579	20.0079	24	1	18.9058	1	16.3477	4	0.0774557
002088	2008	C30	山东省	1.38629	5.0689	18.6463	17	0	17.1007	0	16.5067	1	0.552117
002088	2009	C30	山东省	2.07944	5.0689	18.7191	18	0	17.1566	0	15.5271	2	0.196028
002088	2010	C30	山东省	1.38629	5.273	18.7865	19	0	17.204	0	16.0053	2	0.301594
002088	2011	C30	山东省	1.94591	5.39363	18.847	20	0	17.2371	0	14.7489	2	0.0830568
002088	2012	C30	山东省	2.3979	5.52943	18.8942	21	0	17.2288	0	15.2364	2	0.136367
002088	2013	C30	山东省	2.56495	5.45104	18.9448	22	0	17.2942	0	15.9432	2	0.258974
002088	2014	C30	山东省	0	5.50126	19.0134	23	0	17.4354	0	15.5386	2	0.150052
002088	2015	C30	山东省	0	5.52545	19.0814	24	0	17.5009	0	16.0857	2	0.242882
002088	2016	C30	山东省	1.94591	5.50126	19.1521	25	0	17.582	0	17.081	2	0.605872
002088	2017	C30	山东省	2.77259	5.37064	19.2758	26	0	17.8851	1	17.1114	2	0.461294
002090	2012	C38	江苏省	2.19722	6.02828	19.4415	18	0	18.0425	0	16.3054	1	0.176023
002090	2013	C38	江苏省	1.79176	6.41182	19.6005	19	0	18.3092	0	16.3305	2	0.138247
002090	2014	C38	江苏省	2.07944	6.55393	19.7491	20	0	18.4299	0	16.4696	2	0.140811
002090	2015	C38	江苏省	2.83321	6.64509	19.8738	21	0	18.4861	0	16.7212	2	0.171213
002090	2016	C38	江苏省	3.21888	6.66823	20.0289	22	0	18.7275	0	17.2404	3	0.226046
002091	2012	F51	江苏省	2.99573	5.04986	18.4453	15	1	17.0159	0	17.1886	2	1.18852
002091	2013	F51	江苏省	1.38629	4.8828	18.5024	16	1	16.8788	0	16.5565	2	0.724434
002091	2014	F51	江苏省	1.38629	4.98361	18.5787	17	1	17.0294	0	16.1631	2	0.420528
002091	2015	F51	江苏省	2.56495	5.26269	18.627	18	1	16.9666	0	15.7479	3	0.295597
002091	2016	F51	江苏省	3.49651	6.91274	18.8019	19	1	17.5516	0	17.4133	4	0.870866
002091	2017	F51	江苏省	2.63906	6.88244	18.9973	20	1	17.7962	1	17.3189	4	0.620427
002092	2015	C26	新疆维吾尔自治区	3.4012	6.51619	20.3128	15	1	19.0677	0	19.4788	4	1.50839
002092	2016	C26	新疆维吾尔自治区	4.11087	7.10168	20.529	16	1	19.3748	0	19.604	4	1.25765
002092	2017	C26	新疆维吾尔自治区	3.7612	7.43956	20.7192	17	1	19.506	1	18.4456	4	0.346309
002093	2010	I63	福建省	0	7.29845	20.316	11	0	18.0645	1	15.1789	2	0.0558208
002093	2013	I65	福建省	0.693147	7.2724	19.9377	14	0	17.67	0	16.2888	2	0.251288
002093	2014	I65	福建省	0.693147	7.23418	19.8905	15	0	17.6731	0	15.7638	2	0.148181
002093	2015	I65	福建省	0	6.9921	19.8673	16	0	17.8276	1	16.0363	2	0.166752
002093	2017	I65	福建省	2.83321	6.86171	19.7173	18	0	17.8879	0	16.2546	3	0.19528
002094	2008	C41	山东省	0.693147	4.06044	17.8289	12	0	16.3158	0	13.1829	1	0.0435894
002094	2009	C41	山东省	2.3979	4.06044	17.9506	13	0	16.5541	0	13.9585	1	0.0745966
002094	2010	C41	山东省	1.09861	4.51086	18.0734	14	0	16.6799	1	12.9082	1	0.0230123
002094	2015	C26	山东省	4.70048	4.55388	17.7251	19	0	16.7346	0	14.9522	2	0.168224
002094	2016	C26	山东省	3.2581	4.72739	17.9077	20	0	16.6764	1	15.4142	2	0.283041
002095	2008	I64	浙江省	0	5.48064	15.2468	6	0	13.8643	1	14.295	1	1.53835
002095	2010	I64	浙江省	0	5.96101	16.4373	8	0	16.1892	0	15.6937	1	0.609248
002095	2011	I64	浙江省	1.09861	5.88888	16.9979	9	0	16.3339	1	15.1082	1	0.293529
002095	2016	I64	浙江省	2.07944	5.83188	17.1639	14	0	16.6925	1	13.9924	1	0.067199
002096	2009	C26	湖南省	0.693147	5.35659	18.36	9	1	16.6297	0	12.8957	1	0.0238975
002096	2010	C26	湖南省	1.38629	5.35659	18.4085	10	1	16.7494	1	16.382	1	0.692553
002096	2012	C26	湖南省	3.3673	6.99577	18.621	12	1	17.7434	0	16.1822	2	0.209886
002096	2013	C26	湖南省	3.21888	7.06048	18.8841	13	1	17.8247	0	15.8683	2	0.141377
002096	2014	C26	湖南省	0.693147	7.12206	19.0845	14	1	17.8949	0	16.4528	3	0.236427
002096	2015	C26	湖南省	1.79176	7.23706	19.2581	15	1	18.0045	0	16.583	3	0.241355
002096	2016	C26	湖南省	1.09861	7.23993	19.4377	16	1	18.1989	0	16.2326	3	0.139965
002096	2017	C26	湖南省	3.68888	7.26123	19.53	17	1	18.038	0	16.5957	3	0.236387
002096	2018	C26	湖南省	2.3979	7.25912	19.5605	18	1	17.8206	0	16.5824	3	0.289897
002096	2019	C26	湖南省	3.13549	7.2563	19.6139	19	1	17.9751	1	16.3853	3	0.203967
002097	2008	C35	湖南省	2.48491	5.92158	19.5647	8	0	18.0373	0	16.3194	2	0.179449
002097	2009	C35	湖南省	3.78419	6.1181	19.6034	9	0	17.9015	0	16.9677	2	0.393084
002097	2010	C35	湖南省	3.46574	5.42054	19.7513	10	0	18.4303	1	16.509	3	0.146416
002097	2012	C35	湖南省	4.81218	5.6058	19.6787	12	0	18.1785	0	17.7915	3	0.679086
002097	2013	C35	湖南省	4.94164	5.83481	19.7641	13	0	18.2481	0	17.972	3	0.758674
002097	2014	C35	湖南省	4.77068	5.67675	19.7894	14	0	18.0247	0	18.1505	3	1.13408
002097	2015	C35	湖南省	4.23411	5.54908	19.7776	15	0	17.8107	0	18.6139	3	2.23267
002097	2016	C35	湖南省	3.66356	5.53733	19.7671	16	0	17.8079	0	18.2114	4	1.49708
002097	2017	C35	湖南省	4.11087	6.02587	19.8647	17	0	18.3909	0	17.7304	4	0.516576
002097	2018	C35	湖南省	2.77259	6.15273	20.0748	18	0	18.907	1	16.9997	4	0.148484
002098	2016	C41	福建省	4.75359	7.33759	14.7807	25	0	17.3251	0	15.777	2	0.212654
002098	2017	C41	福建省	4.63473	7.35116	17.932	26	0	17.895	1	15.4876	3	0.0900505
002099	2008	C27	浙江省	0.693147	5.77455	18.7245	5	0	17.277	1	14.3773	1	0.0550397
002099	2010	C27	浙江省	0	5.9162	18.7538	7	0	17.5445	0	15.7646	1	0.168656
002099	2011	C27	浙江省	0	6.33505	18.9107	8	0	17.614	0	15.8476	2	0.170957
002099	2012	C27	浙江省	1.38629	6.7546	19.0178	9	0	17.5752	0	16.9019	2	0.510023
002099	2013	C27	浙江省	1.09861	6.7546	19.1546	10	0	17.8024	0	16.3908	2	0.24375
002099	2014	C27	浙江省	2.19722	6.60123	19.3776	11	0	18.2378	0	15.5506	3	0.0680722
002099	2015	C27	浙江省	2.19722	6.03069	19.6404	12	0	18.5804	0	16.1974	3	0.0922711
002099	2016	C27	浙江省	1.38629	6.06843	19.805	13	0	18.5285	0	16.0653	4	0.085164
002100	2008	C13	新疆维吾尔自治区	1.09861	5.0689	19.05	9	1	17.5375	1	15.6635	1	0.153513
002100	2011	C13	新疆维吾尔自治区	1.38629	5.76519	18.8074	12	1	17.281	0	16.0721	2	0.298525
002100	2012	C13	新疆维吾尔自治区	0.693147	5.68698	19.019	13	1	17.8545	0	16.387	2	0.230505
002100	2013	C13	新疆维吾尔自治区	0.693147	5.70711	19.1861	14	1	17.9161	0	15.6182	2	0.10047
002100	2014	C13	新疆维吾尔自治区	1.38629	6.58203	19.3665	15	1	18.1298	0	16.477	3	0.191516
002100	2015	C13	新疆维吾尔自治区	0	6.15486	19.4478	16	1	17.9168	0	17.3005	3	0.539942
002100	2016	C13	新疆维吾尔自治区	2.07944	5.36129	19.5679	17	1	18.1662	0	17.3207	3	0.429362
002100	2017	C13	新疆维吾尔自治区	1.38629	5.71703	19.6335	18	1	18.0436	1	16.5825	3	0.231982
002101	2011	C34	广东省	0.693147	6.09357	18.9431	12	1	17.6854	0	15.7452	2	0.143667
002101	2012	C36	广东省	1.09861	6.35957	19.0787	13	1	17.7229	0	16.4281	2	0.273944
002101	2013	C36	广东省	2.48491	6.33505	19.2897	14	1	18.124	0	15.0808	2	0.0476809
002101	2014	C36	广东省	1.79176	6.49224	19.5042	15	1	18.3464	0	15.5093	2	0.0585987
002101	2015	C36	广东省	2.48491	6.65673	19.6572	16	1	18.3499	0	15.8137	2	0.0791644
002101	2016	C36	广东省	2.3979	6.64379	19.8248	17	1	18.5559	0	15.8786	3	0.0687492
002101	2017	C36	广东省	3.43399	7.13887	20.0842	18	1	19.0176	1	17.3765	4	0.19376
002103	2007	C24	浙江省	2.19722	5.60947	17.9267	7	0	16.2134	0	16.3255	1	1.11864
002103	2008	C24	浙江省	3.17805	5.70378	17.9467	8	0	16.1563	0	16.1016	1	0.946751
002103	2009	C24	浙江省	3.29584	5.59099	18.0137	9	0	16.429	0	16.1481	1	0.755135
002103	2010	C24	浙江省	2.89037	5.90808	18.0817	10	0	16.5012	0	16.2385	1	0.769005
002103	2011	C24	浙江省	2.19722	5.73334	18.1542	11	0	16.5911	0	16.1385	1	0.636033
002103	2012	C24	浙江省	2.99573	5.60212	18.2126	12	0	16.5942	0	15.8579	1	0.478899
002103	2013	C24	浙江省	3.43399	5.51343	18.2451	13	0	16.5143	0	16.3671	1	0.863069
002103	2014	C24	浙江省	2.19722	5.55683	18.2802	14	0	16.5615	0	16.4537	1	0.897806
002103	2015	C24	浙江省	2.30259	5.71373	18.3448	15	0	16.7512	0	15.8069	2	0.388952
002103	2016	C24	浙江省	1.60944	5.57595	18.4061	16	0	16.7993	0	16.3586	2	0.643606
002103	2017	C24	浙江省	1.38629	5.73334	18.4299	17	0	16.6578	1	16.4472	2	0.810063
002104	2008	C41	江苏省	0.693147	5.95842	18.5888	13	0	17.1456	0	16.7817	1	0.694979
002104	2009	C41	江苏省	0.693147	5.95324	18.6812	14	0	17.1897	0	16.7915	1	0.67154
002104	2010	C41	江苏省	0	5.99645	18.8138	15	0	17.4494	0	16.6063	1	0.430366
002104	2011	C39	江苏省	2.07944	6.03069	18.926	16	0	17.4996	0	15.0027	1	0.0823355
002104	2012	C39	江苏省	1.94591	6.05209	19.1109	17	0	17.8852	0	16.5897	1	0.273775
002104	2013	C39	江苏省	1.09861	6.53959	19.372	18	0	18.3086	0	16.8247	1	0.226744
002104	2014	C39	江苏省	1.60944	6.55393	19.6373	19	0	18.5821	0	17.6829	2	0.406882
002104	2015	C39	江苏省	1.60944	6.66441	19.8922	20	0	18.817	0	17.9041	2	0.401368
002104	2016	C39	江苏省	2.83321	6.45363	20.0826	21	0	18.8699	0	17.9415	2	0.395193
002104	2017	C39	江苏省	2.70805	6.1717	20.1606	22	0	18.6178	0	17.6228	2	0.369721
002104	2018	C39	江苏省	3.49651	6.20456	20.2226	23	0	18.6185	0	16.9845	2	0.195154
002104	2019	C39	江苏省	4.30407	6.19032	20.2805	24	0	18.66	1	16.8208	2	0.158939
002105	2012	C37	广东省	2.77259	6.05678	17.9726	10	0	16.5033	0	14.0419	1	0.0853142
002105	2013	C37	广东省	2.63906	6.17587	18.0883	11	0	16.6731	0	14.9614	2	0.180556
002105	2014	C37	广东省	2.99573	6.16752	18.5004	12	0	17.6728	0	14.1371	2	0.0291378
002105	2015	C37	广东省	3.04452	6.06146	18.7169	13	0	17.5631	0	14.6756	1	0.0557134
002105	2016	C37	广东省	2.07944	6.2653	18.8992	14	0	17.6669	0	14.723	1	0.0526589
002105	2017	C37	广东省	3.17805	5.71043	19.0318	15	0	17.6677	0	15.7424	2	0.145835
002105	2018	C37	广东省	2.99573	5.54518	19.0796	16	0	17.4172	0	15.7989	2	0.198247
002105	2019	C37	广东省	2.83321	5.46383	19.1749	17	0	17.6932	1	15.8736	2	0.162087
002106	2010	C39	广东省	3.21888	5.99894	18.7862	11	1	17.6323	0	15.8039	2	0.160666
002106	2011	C39	广东省	2.83321	6.15273	18.9845	12	1	17.7901	0	16.1522	2	0.194394
002106	2012	C39	广东省	3.2581	6.07993	19.2138	13	1	18.0872	0	16.2736	2	0.16307
002106	2013	C39	广东省	2.99573	6.29527	19.4974	14	1	18.4754	1	16.181	3	0.100821
002107	2012	C27	山东省	1.09861	4.44265	18.02	10	0	16.6581	0	14.6859	1	0.139149
002107	2013	C27	山东省	0.693147	4.66344	18.1532	11	0	16.7907	0	14.2865	1	0.0817387
002107	2014	C27	山东省	1.09861	4.70048	18.2492	12	0	16.77	0	15.8858	1	0.413023
002107	2015	C27	山东省	1.38629	5.14166	18.3806	13	0	17.0126	0	15.4988	1	0.220079
002107	2016	C27	山东省	0.693147	5.33754	18.5302	14	0	17.2139	0	15.0799	1	0.118361
002110	2009	C31	福建省	2.89037	6.58479	20.6594	9	1	19.9477	0	14.2855	4	0.00347494
002110	2010	C31	福建省	2.99573	6.52356	21.0283	10	1	20.1422	0	13.8155	4	0.00178787
002110	2011	C31	福建省	3.09104	6.6053	21.3042	11	1	20.2682	0	13.8761	4	0.00167481
002110	2012	C31	福建省	3.21888	7.05618	21.5281	12	1	20.3903	0	13.8761	4	0.00148228
002110	2013	C31	福建省	2.77259	7.10085	21.6767	13	1	20.3578	0	15.9798	4	0.0125504
002110	2014	C31	福建省	3.04452	7.14913	21.7829	14	1	20.3375	0	15.0792	4	0.00520395
002110	2015	C31	福建省	2.99573	6.7546	21.8282	15	1	20.1547	0	13.6547	4	0.00150336
002110	2016	C31	福建省	2.48491	6.83087	21.8556	16	1	20.1013	0	13.9328	4	0.00209432
002111	2008	C35	山东省	3.4012	4.51086	18.1959	7	0	16.8094	0	16.3998	1	0.663943
002111	2009	C35	山东省	3.04452	4.66344	18.2082	8	0	16.3779	0	14.5472	1	0.1603
002111	2010	C35	山东省	3.3673	4.94876	18.3001	9	0	16.8066	0	15.726	1	0.33937
002111	2011	C35	山东省	3.63759	5.11799	18.4891	10	0	17.2731	0	16.9492	2	0.72333
002111	2012	C35	山东省	3.3673	5.16479	18.7156	11	0	17.5834	0	15.7179	2	0.154824
002111	2013	C35	山东省	3.43399	5.20949	18.9165	12	0	17.7281	0	15.7407	2	0.137054
002111	2014	C35	山东省	3.61092	5.2575	19.0979	13	0	17.8636	0	15.8776	2	0.137253
002111	2015	C35	山东省	4.17439	5.43372	19.2948	14	0	18.0972	0	16.4158	3	0.18613
002111	2016	C35	山东省	4.33073	5.47646	19.4821	15	0	18.262	0	17.5213	3	0.476753
002111	2017	C35	山东省	3.91202	5.7462	19.6551	16	0	18.3999	1	17.3081	3	0.335627
002112	2009	C38	浙江省	0	3.98898	19.6166	9	1	17.4594	0	15.7039	1	0.172809
002112	2010	C38	浙江省	2.19722	4.00733	19.556	10	1	17.2213	0	15.3549	1	0.15468
002112	2011	C38	浙江省	1.94591	4.06044	19.5047	11	1	17.2538	0	13.9874	1	0.0381452
002112	2012	C38	浙江省	1.79176	4.82831	19.4435	12	1	17.1036	0	14.916	1	0.112186
002112	2013	C38	浙江省	2.56495	4.82831	19.4001	13	1	17.2133	0	14.6511	1	0.0771318
002112	2014	C38	浙江省	3.29584	4.77912	19.3632	14	1	17.2271	0	15.127	1	0.122454
002112	2015	C38	浙江省	2.07944	4.85981	19.3371	15	1	17.2777	0	15.3209	2	0.141307
002112	2016	C38	浙江省	1.09861	4.80402	19.272	16	1	16.8948	0	17.9141	1	2.77121
002115	2008	C39	浙江省	2.30259	6.40523	18.6131	5	0	17.1203	0	16.7983	1	0.724712
002115	2009	C39	浙江省	2.89037	7.07581	18.8452	6	0	17.7246	0	16.7723	2	0.385879
002115	2010	C39	浙江省	2.19722	7.05272	18.9973	7	0	17.6878	0	17.1891	2	0.607329
002115	2011	C39	浙江省	3.3322	7.21744	19.1401	8	0	17.8049	0	17.2089	2	0.550984
002115	2012	C39	浙江省	3.13549	7.50329	19.4223	9	0	18.3977	0	17.2213	2	0.308393
002115	2013	C39	浙江省	3.58352	6.94505	19.6297	10	0	18.4561	0	16.9171	2	0.214594
002115	2014	C39	浙江省	3.58352	7.04578	19.7779	11	0	18.4576	0	16.2262	2	0.107379
002115	2015	C39	浙江省	3.46574	6.94601	19.863	12	0	18.3458	0	16.0938	2	0.105188
002115	2016	C39	浙江省	3.4012	6.30262	19.9058	13	0	18.222	0	16.2737	2	0.142522
002115	2017	C39	浙江省	3.3673	6.43455	19.9576	14	0	18.3118	1	16.1934	3	0.120233
002116	2008	M74	上海市	1.38629	7.91498	18.7999	7	1	17.4139	0	14.2441	1	0.0420129
002116	2009	M74	上海市	1.09861	8.06306	19.0247	8	1	17.8886	0	13.791	1	0.0166118
002116	2010	M74	上海市	1.79176	8.19533	19.3058	9	1	18.2795	0	13.8766	2	0.0122426
002116	2011	M74	上海市	3.29584	8.28979	19.622	10	1	18.6554	0	14.2902	2	0.0127117
002116	2012	M74	上海市	4.15888	8.31066	19.9134	11	1	18.9052	0	15.1734	3	0.0239497
002116	2013	M74	上海市	4.27667	8.30795	20.1511	12	1	19.0419	0	15.5715	3	0.0311053
002116	2014	M74	上海市	4.40672	8.34972	20.3069	13	1	19.0072	0	15.8899	3	0.0442767
002116	2015	M74	上海市	4.23411	8.32434	20.3939	14	1	18.8835	0	15.9842	3	0.0550661
002116	2016	M74	上海市	4.39445	8.31213	20.4389	15	1	18.7643	0	16.1937	3	0.0764866
002116	2017	M74	上海市	3.93183	8.38868	20.5024	16	1	18.9046	1	16.1525	3	0.0637912
002117	2008	C23	山东省	1.79176	4.52179	16.4336	7	0	15.2532	0	13.6649	1	0.204279
002117	2009	C23	山东省	1.60944	4.77912	17.3066	8	0	16.8681	0	14.8711	1	0.135748
002117	2010	C23	山东省	2.07944	5.94803	18.0057	9	0	17.4567	0	14.1203	1	0.0355651
002117	2011	C23	山东省	0.693147	6.1591	18.3382	10	0	17.3977	0	14.5236	1	0.0564703
002117	2012	C23	山东省	3.68888	6.17794	18.6482	11	0	17.6716	0	16.0981	2	0.207309
002117	2013	C23	山东省	3.3322	6.19441	18.8757	12	0	17.7453	0	15.5069	2	0.106629
002117	2014	C23	山东省	3.21888	6.27664	19.0914	13	0	17.9359	0	15.9045	2	0.131147
002117	2015	C23	山东省	2.70805	6.48004	19.2986	14	0	18.1246	0	16.0454	2	0.125022
002117	2016	C23	山东省	3.29584	6.608	19.5353	15	0	18.424	0	16.4216	2	0.135013
002117	2017	C23	山东省	3.13549	6.79794	19.6845	16	0	18.367	1	16.7822	2	0.204998
002118	2012	C27	吉林省	2.3979	5.06259	17.6539	12	0	16.2207	0	17.1771	3	2.60231
002118	2013	C27	吉林省	3.63759	5.273	17.9972	13	0	17.0735	0	16.5886	3	0.615772
002118	2014	C27	吉林省	0.693147	5.39363	18.2379	14	0	17.1346	0	17.2572	3	1.13045
002118	2015	C27	吉林省	0	5.28827	18.4767	15	0	17.3699	0	17.3729	3	1.00304
002118	2016	C27	吉林省	3.78419	5.60212	18.7518	16	0	17.7145	0	17.3739	3	0.711328
002118	2017	C27	吉林省	3.49651	5.62402	18.8271	17	0	17.2745	1	17.4236	4	1.16086
002119	2008	C39	浙江省	2.48491	3.63759	17.9888	7	0	16.5469	0	14.9641	1	0.205395
002119	2009	C39	浙江省	2.83321	4.09434	18.1371	8	0	16.8172	0	15.3382	1	0.227875
002119	2010	C39	浙江省	0.693147	4.09434	18.3559	9	0	17.2071	0	15.0108	1	0.111217
002119	2011	C39	浙江省	3.2581	5.05625	18.5642	10	0	17.3926	0	15.9508	2	0.236484
002119	2012	C39	浙江省	4.20469	4.82831	18.6936	11	0	17.3197	0	16.3455	2	0.377484
002119	2013	C39	浙江省	1.09861	4.84419	18.7865	12	0	17.2968	0	16.0076	2	0.27549
002119	2014	C39	浙江省	2.3979	5.14166	18.9312	13	0	17.6013	0	16.0688	2	0.215997
002119	2015	C39	浙江省	2.19722	4.92725	19.0209	14	0	17.5198	0	15.9343	2	0.20484
002119	2016	C39	浙江省	2.30259	4.89035	19.1085	15	0	17.6003	0	16.3702	2	0.292265
002119	2017	C39	浙江省	3.09104	4.95583	19.2089	16	0	17.7446	1	16.0849	2	0.190213
002120	2007	C41	浙江省	2.3979	4.82831	17.7995	12	0	16.2968	0	16.3749	1	1.08122
002120	2008	C41	浙江省	4.07754	5.44674	17.8798	13	0	16.3452	0	16.1727	1	0.841547
002120	2009	C41	浙江省	2.83321	5.47227	17.9042	14	0	16.1354	0	16.0394	1	0.908401
002120	2010	C41	浙江省	2.3979	5.46383	17.9569	15	0	16.315	0	15.605	1	0.491677
002120	2011	C41	浙江省	4.96981	5.55296	17.9513	16	0	16.0221	0	16.1544	1	1.14139
002120	2012	C41	浙江省	4.33073	5.77765	18.015	17	0	16.4176	0	15.7287	1	0.50209
002120	2013	C41	浙江省	3.4012	5.84932	18.0917	18	0	16.5438	0	16.412	1	0.876514
002120	2014	C41	浙江省	3.3322	5.84064	18.1699	19	0	16.6282	0	15.6366	1	0.370988
002120	2015	C41	浙江省	2.94444	5.85507	18.4218	20	0	17.3407	0	15.762	1	0.20625
002120	2016	C41	浙江省	2.94444	6.23832	18.5764	21	0	17.2736	0	17.1945	4	0.9239
002120	2017	G60	浙江省	1.60944	6.33505	18.8034	22	0	17.6721	1	17.8024	4	1.13921
002123	2007	C38	辽宁省	1.38629	5.40717	19.443	10	0	17.7677	0	17.3559	1	0.662494
002123	2008	C38	辽宁省	1.09861	5.46806	19.49	11	0	17.8239	0	17.6519	1	0.842007
002123	2009	C38	辽宁省	1.79176	5.72031	19.6362	12	0	18.3108	0	16.885	2	0.24033
002123	2010	C38	辽宁省	2.77259	6.04737	19.9008	13	0	18.844	0	16.9367	3	0.148481
002123	2011	C38	辽宁省	4.09434	6.25767	20.0411	14	0	18.6988	0	18.452	3	0.781311
002123	2012	C38	辽宁省	4.27667	6.57088	20.2099	15	0	18.9444	0	18.1478	3	0.450882
002123	2013	C38	辽宁省	4.27667	6.56386	20.3067	16	0	18.8298	0	18.0061	3	0.438811
002123	2014	C38	辽宁省	4.26268	6.45834	20.346	17	0	18.6465	0	17.7861	3	0.423019
002123	2015	C38	辽宁省	3.91202	6.60259	20.346	18	0	18.4494	0	18.2738	4	0.838945
002123	2016	I65	辽宁省	2.83321	6.56948	20.3593	19	0	18.5344	0	17.3981	4	0.321002
002124	2009	C13	浙江省	1.38629	4.85203	18.6929	9	0	17.2287	0	15.5726	1	0.190878
002124	2010	C13	浙江省	0.693147	4.86753	18.7489	10	0	17.1209	0	16.8669	1	0.775682
002124	2011	C13	浙江省	2.19722	4.97673	18.8636	11	0	17.4451	0	15.5953	1	0.15726
002124	2012	C13	浙江省	2.89037	5.36129	19.0273	12	0	17.7485	0	18.4174	1	1.95209
002124	2013	C13	浙江省	2.70805	5.14749	19.1851	13	0	17.8906	0	18.2504	2	1.43299
002124	2014	C13	浙江省	2.48491	5.42935	19.3141	14	0	17.9394	0	18.1406	2	1.22284
002124	2015	C13	浙江省	2.94444	5.24175	19.3841	15	0	17.8113	0	17.3701	2	0.643259
002124	2016	C13	浙江省	3.46574	5.75257	19.4731	16	0	17.9696	0	16.4504	2	0.218894
002124	2017	C13	浙江省	2.48491	6.69827	19.6034	17	0	18.2326	1	15.6698	3	0.0770898
002125	2014	C26	湖南省	1.60944	5.16479	17.4441	15	1	16.4005	0	16.3698	2	0.969746
002125	2015	C26	湖南省	1.09861	4.58497	17.753	16	1	16.7746	1	15.5033	2	0.280465
002126	2007	C36	浙江省	1.38629	5.45104	18.332	9	0	16.9793	1	14.3884	1	0.074947
002126	2009	C36	浙江省	2.70805	5.70044	18.4681	11	0	17.4722	0	15.2089	1	0.104005
002126	2010	C36	浙江省	3.4012	5.76205	18.7705	12	0	17.7811	0	14.6694	2	0.0445268
002126	2011	C36	浙江省	3.52636	5.98141	19.036	13	0	17.981	0	15.5898	2	0.0915196
002126	2012	C36	浙江省	4.29046	6.00881	19.1798	14	0	17.8475	0	16.0776	2	0.170343
002126	2013	C36	浙江省	3.55535	6.38519	19.3212	15	0	17.9821	0	16.3859	3	0.20267
002126	2014	C36	浙江省	3.63759	6.47851	19.5126	16	0	18.302	0	16.4583	3	0.158227
002126	2015	C36	浙江省	3.89182	6.58064	19.6561	17	0	18.3229	0	16.6044	3	0.179327
002126	2016	C36	浙江省	3.66356	6.59167	19.8054	18	0	18.4882	0	16.3291	3	0.115433
002126	2017	C36	浙江省	3.91202	6.77992	20.012	19	0	18.8366	1	16.7441	4	0.12337
002129	2011	C39	天津市	2.70805	6.34914	19.7998	13	1	18.5185	0	17.7116	3	0.446208
002129	2012	C39	天津市	2.99573	6.27852	19.8732	14	1	18.3134	0	18.1231	4	0.826717
002129	2013	C39	天津市	2.99573	6.43294	20.1005	15	1	18.9698	0	17.4625	4	0.221518
002129	2014	C38	天津市	3.55535	6.46147	20.2688	16	1	19.0018	0	17.2188	4	0.16813
002129	2015	C38	天津市	4.00733	6.85013	20.6379	17	1	19.752	0	18.2287	4	0.217989
002129	2016	C38	天津市	3.71357	7.15462	20.8819	18	1	19.7854	0	18.218	4	0.208598
002129	2017	C38	天津市	4.14313	7.374	21.1253	19	1	20.0275	1	17.383	4	0.0710428
002130	2008	C41	广东省	2.07944	5.12396	17.4436	11	0	16.2774	0	14.578	1	0.182779
002130	2009	C41	广东省	1.79176	5.26786	17.6249	12	0	16.39	0	14.6596	1	0.177212
002130	2010	C41	广东省	1.94591	5.3799	17.8008	13	0	16.5532	0	15.5272	1	0.358439
002130	2011	C41	广东省	3.04452	5.42495	18.0097	14	0	16.8392	0	15.4084	1	0.239129
002130	2012	C39	广东省	3.68888	5.54126	18.2752	15	0	17.2202	0	15.507	2	0.180288
002130	2013	C39	广东省	5.09375	5.63835	18.5648	16	0	17.5534	0	15.98	2	0.207332
002130	2014	C39	广东省	5.8693	5.62402	18.8238	17	0	17.7564	0	16.3562	2	0.246549
002130	2015	C39	广东省	5.04343	5.64191	19.1182	18	0	18.1152	0	17.0855	3	0.357108
002130	2016	C39	广东省	6.16121	6.05678	19.4079	19	0	18.3968	0	17.2994	3	0.333724
002130	2018	C39	广东省	5.24175	6.24804	19.9687	21	0	19.0393	1	17.6108	3	0.239665
002131	2007	C35	浙江省	2.89037	4.70953	18.0791	7	0	16.8204	0	14.8264	1	0.136139
002131	2008	C35	浙江省	2.19722	5.02388	18.2383	8	0	16.9478	0	15.3828	1	0.209083
002131	2009	C35	浙江省	3.3673	5.16479	18.4248	9	0	17.2026	0	15.9815	1	0.294908
002131	2010	C35	浙江省	3.3673	5.26269	18.6236	10	0	17.4305	0	16.0759	1	0.258055
002131	2011	C35	浙江省	3.21888	5.58725	18.7952	11	0	17.5363	1	17.0905	2	0.640297
002131	2015	C34	浙江省	3.73767	6.54822	18.8615	15	0	18.1911	0	17.3669	4	0.438598
002131	2016	I64	浙江省	4.45435	6.13123	19.3906	16	0	18.6959	0	17.0291	4	0.188841
002131	2017	I64	浙江省	5.11199	6.21661	19.7211	17	0	18.7774	1	19.2214	4	1.55902
002132	2008	C33	河南省	1.38629	3.89182	17.1643	14	0	15.9509	0	16.1807	1	1.25836
002132	2009	C33	河南省	0.693147	4.96284	17.3959	15	0	16.2744	0	15.6055	2	0.512254
002132	2010	C33	河南省	3.09104	4.33073	17.7801	16	0	16.9153	0	16.7793	2	0.872833
002132	2011	C33	河南省	3.3322	4.70048	18.1002	17	0	17.1399	0	16.6594	3	0.618478
002132	2012	C33	河南省	3.63759	4.51086	18.6329	18	0	17.9418	0	17.2208	3	0.486231
002132	2013	C33	河南省	3.52636	5.55296	18.898	19	0	17.8422	0	17.1606	3	0.505816
002132	2014	C33	河南省	2.83321	5.42054	19.0956	20	0	17.8998	0	17.2955	3	0.546422
002132	2015	C33	河南省	3.4012	5.69709	19.2226	21	0	17.8417	0	16.7706	2	0.342648
002132	2016	C33	河南省	3.04452	5.83481	19.353	22	0	17.9823	0	17.0307	3	0.386113
002132	2017	C33	河南省	2.99573	5.8999	19.5736	23	0	18.4289	1	17.4944	3	0.392795
002135	2012	E48	浙江省	3.43399	6.23245	19.9949	12	0	18.5966	0	16.2404	3	0.0947825
002135	2013	E48	浙江省	2.30259	6.18002	20.0513	13	0	18.4248	0	15.8628	3	0.0771464
002135	2014	E48	浙江省	3.93183	6.24028	20.1468	14	0	18.6659	0	16.3279	4	0.0965191
002135	2015	E48	浙江省	3.43399	6.49072	20.2226	15	0	18.6718	0	16.7611	4	0.147969
002135	2016	E48	浙江省	4.02535	6.54822	20.3246	16	0	18.8653	0	16.4187	4	0.0865905
002135	2017	E48	浙江省	3.78419	6.63988	20.6308	17	0	19.6478	0	16.4922	4	0.0426115
002135	2018	E48	浙江省	3.29584	6.82546	20.8822	18	0	19.8002	0	16.2871	4	0.0298042
002135	2019	E48	浙江省	3.3673	6.79906	21.0579	19	0	19.8095	1	16.1704	4	0.0262757
002136	2009	C26	安徽省	0.693147	3.2581	17.4667	5	1	16.1318	0	13.5745	1	0.0775119
002136	2010	C26	安徽省	0	4.55388	17.7262	6	1	16.6597	1	14.1161	1	0.0785787
002136	2015	C26	安徽省	0	4.85981	17.5393	11	1	16.7739	0	14.8712	1	0.149169
002136	2016	C26	安徽省	1.79176	4.86753	17.9377	12	1	17.0922	0	15.0713	1	0.132539
002136	2017	C26	安徽省	1.94591	4.92725	18.3428	13	1	17.5061	0	15.5442	1	0.140584
002137	2009	C39	广东省	2.48491	4.91998	17.5739	12	0	15.5726	1	12.5247	1	0.0474551
002137	2011	C39	广东省	2.63906	6.43294	17.64	14	0	16.5119	0	14.0585	1	0.0859952
002137	2012	C39	广东省	3.73767	5.81413	17.941	15	0	16.9495	0	16.767	1	0.833179
002137	2013	C39	广东省	2.3979	4.92725	18.1531	16	0	16.9896	0	14.3419	1	0.0708154
002137	2014	C39	广东省	2.19722	4.99043	18.1802	17	0	16.4244	0	12.5075	1	0.0199022
002137	2015	C39	广东省	0.693147	5.1985	18.1159	18	0	15.7468	0	14.0816	1	0.189159
002137	2016	C39	广东省	1.94591	5.1299	18.1013	19	0	16.1168	0	15.0676	2	0.350204
002137	2017	I64	广东省	3.04452	5.37528	18.1946	20	0	16.7062	0	15.9429	2	0.466109
002137	2018	I64	广东省	3.13549	5.4161	18.4444	21	0	17.3592	0	16.1505	2	0.298595
002138	2007	C39	广东省	0	4.62497	16.6874	3	0	15.5761	0	15.264	1	0.731865
002138	2008	C39	广东省	1.09861	5.826	17.0795	4	0	16.2256	0	14.4839	1	0.175216
002138	2009	C39	广东省	0.693147	5.61313	17.4664	5	0	16.6053	0	13.9892	1	0.073083
002138	2010	C39	广东省	2.19722	5.83773	17.8163	6	0	16.9023	0	14.7632	1	0.117751
002138	2011	C39	广东省	2.48491	5.85507	18.0775	7	0	17.0145	0	15.3193	1	0.183571
002138	2012	C39	广东省	3.29584	5.87212	18.3129	8	0	17.1989	1	15.5216	2	0.18688
002138	2016	C39	广东省	3.98898	6.3613	18.644	12	0	18.1743	0	16.5082	3	0.188978
002138	2017	C39	广东省	4.12713	6.51619	19.1834	13	0	18.4988	1	16.9642	3	0.215531
002139	2008	C39	广东省	2.19722	5.273	18.9926	13	0	17.6196	0	15.0363	1	0.075522
002139	2009	C39	广东省	2.89037	5.50939	19.0602	14	0	17.4781	0	15.6954	1	0.168181
002139	2010	C39	广东省	2.70805	5.59099	19.1482	15	0	17.6414	0	14.4726	1	0.0420538
002139	2011	C39	广东省	2.77259	5.79301	19.2535	16	0	17.805	1	14.5551	1	0.0387789
002139	2013	C38	广东省	2.99573	6.10479	19.313	18	0	18.1713	0	14.677	1	0.0303715
002139	2014	C38	广东省	3.13549	6.12687	19.4721	19	0	18.1812	0	15.0457	1	0.0434774
002139	2015	C38	广东省	3.21888	6.17794	19.628	20	0	18.3284	0	15.2721	2	0.0470605
002139	2016	C38	广东省	3.63759	6.4599	19.8577	21	0	18.7321	0	16.3989	2	0.096992
002139	2017	C38	广东省	4.60517	6.82871	20.1517	22	0	19.1481	1	17.0823	3	0.126711
002140	2011	E50	安徽省	0	6.59715	19.8743	11	1	18.2189	1	15.7412	3	0.0839344
002140	2013	E48	安徽省	2.89037	6.83087	19.7976	13	1	18.283	0	14.3829	3	0.02024
002140	2014	E48	安徽省	3.46574	6.93925	20.005	14	1	18.8314	0	15.5651	4	0.0381453
002140	2015	E48	安徽省	2.83321	6.6958	20.1375	15	1	18.7728	0	15.6937	3	0.0460028
002140	2016	E48	安徽省	2.94444	6.72383	20.1469	16	1	18.3011	0	15.6067	3	0.0675814
002140	2017	E48	安徽省	1.94591	6.69827	20.1782	17	1	18.4422	0	14.9669	3	0.0309519
002141	2010	C39	广东省	0.693147	4.91998	17.9552	26	0	16.1888	1	14.8888	1	0.272545
002141	2012	C39	广东省	1.94591	4.36945	18.0523	28	0	16.9863	0	14.4984	1	0.0830816
002141	2013	C39	广东省	2.56495	3.4012	18.2377	29	0	17.0129	0	15.242	1	0.170178
002141	2014	C38	广东省	2.70805	3.7612	18.3575	30	0	16.9549	0	14.7341	1	0.108525
002141	2015	C38	广东省	1.60944	3.80666	18.419	31	0	16.813	0	15.8127	1	0.367773
002141	2016	C38	广东省	1.79176	3.97029	18.4573	32	0	16.7532	0	15.5051	2	0.287042
002141	2017	C38	广东省	2.07944	4.57471	18.5888	33	0	17.2214	1	15.7203	2	0.222871
002144	2008	C17	浙江省	0	4.14313	17.3407	12	0	15.8528	1	15.4269	1	0.653198
002144	2011	C17	浙江省	2.94444	4.72739	17.3075	15	0	16.2999	0	15.0658	2	0.291075
002144	2012	C17	浙江省	3.55535	4.8828	17.5498	16	0	16.45	0	16.7934	2	1.40968
002144	2013	C17	浙江省	2.07944	4.79579	17.7632	17	0	16.6027	0	15.8121	2	0.453592
002144	2014	C17	浙江省	2.30259	5.04986	17.9478	18	0	16.7213	0	15.4539	2	0.281563
002144	2015	C17	浙江省	2.63906	5.0814	18.1405	19	0	16.9329	0	15.7752	2	0.31418
002144	2016	C17	浙江省	2.83321	5.03044	18.2658	20	0	16.8802	0	16.5329	2	0.706584
002144	2017	C17	浙江省	2.94444	5.00395	18.3753	21	0	16.9404	1	16.1236	2	0.441869
002148	2010	I63	北京市	0	5.3799	17.9408	10	0	16.4413	0	10.5113	1	0.00265857
002148	2011	I63	北京市	1.38629	5.34711	18.0587	11	0	16.6506	0		1	0
002148	2012	I63	北京市	0.693147	5.40717	18.2272	12	0	16.9605	0	15.631	1	0.264605
002148	2013	I65	北京市	0	5.46806	18.3414	13	0	16.9217	1	14.4467	1	0.0841631
002148	2015	I65	北京市	1.09861	4.59512	18.4371	15	0	17.3683	0	13.2413	1	0.0161321
002148	2016	I65	北京市	1.38629	5.24702	18.5709	16	0	17.2099	0	12.6065	1	0.0100179
002148	2017	I65	北京市	1.60944	5.22575	18.738	17	0	17.4679	1		1	0
002149	2008	C32	陕西省	1.60944	5.40717	17.369	9	1	16.0086	0	15.8591	1	0.861115
002149	2009	C32	陕西省	1.60944	5.57215	17.9658	10	1	17.3347	0	17.0558	2	0.756617
002149	2010	C32	陕西省	2.30259	5.53733	18.2166	11	1	17.1335	0	16.6157	2	0.595848
002149	2011	C32	陕西省	3.04452	5.72359	18.5943	12	1	17.7206	0	16.4178	2	0.271767
002149	2012	C32	陕西省	3.3322	5.75257	18.9885	13	1	18.1373	0	17.9258	2	0.809392
002149	2013	C32	陕西省	3.3322	5.7869	19.194	14	1	18.016	0	17.3473	2	0.51236
002149	2014	C32	陕西省	3.4012	5.82305	19.3631	15	1	18.0979	0	17.4363	3	0.516017
002149	2015	C32	陕西省	2.99573	5.84932	19.5187	16	1	18.2187	0	17.5129	2	0.493675
002149	2016	C32	陕西省	3.13549	5.85793	19.6861	17	1	18.4168	0	18.2792	3	0.871463
002149	2017	C32	陕西省	2.77259	5.88888	19.7583	18	1	18.194	1	17.7967	3	0.672179
002150	2007	C33	江苏省	2.77259	4.14313	17.6974	6	0	15.9371	0	13.2495	1	0.0680456
002150	2008	C33	江苏省	2.89037	4.36945	17.6847	7	0	15.7124	0	14.9384	1	0.461128
002150	2009	C33	江苏省	2.56495	3.95124	17.6393	8	0	15.4374	0	12.8131	1	0.0724953
002150	2010	C33	江苏省	3.61092	4.31749	17.652	9	0	15.8236	0	13.5658	1	0.104582
002150	2011	C33	江苏省	2.89037	4.29046	17.7265	10	0	16.171	0	13.2158	1	0.0520709
002150	2012	C33	江苏省	2.56495	4.51086	17.7588	11	0	16.0271	0	14.2058	1	0.161811
002150	2013	C33	江苏省	2.70805	4.56435	17.82	12	0	16.2127	0	13.5972	1	0.0731287
002150	2014	C33	江苏省	2.56495	4.47734	17.8864	13	0	16.2996	0	14.365	1	0.144478
002150	2015	C33	江苏省	2.3979	4.55388	17.955	14	0	16.3771	0	14.2557	1	0.11986
002150	2016	C33	江苏省	2.30259	4.40672	18.0401	15	0	16.523	0	14.69	1	0.159942
002150	2017	C33	江苏省	2.19722	4.38203	18.0905	16	0	16.4388	1	13.7631	2	0.0688589
002151	2009	C39	北京市	0	5.19296	18.6633	10	0	17.3109	0	15.1502	1	0.115241
002151	2010	C39	北京市	1.60944	5.92959	18.9023	11	0	17.7956	0	14.5307	1	0.0382025
002151	2011	C39	北京市	2.30259	6.51175	19.1964	12	0	18.1929	0	15.6126	1	0.0757516
002151	2012	C39	北京市	2.63906	5.7869	19.3914	13	0	18.1896	0	16.1205	2	0.126312
002151	2013	C39	北京市	3.13549	5.77455	19.4195	14	0	17.6682	1	16.5715	2	0.333973
002151	2015	C39	北京市	4.02535	6.19644	19.3965	16	0	18.0521	0	17.2684	3	0.456685
002151	2016	C39	北京市	3.66356	6.28786	19.6413	17	0	18.5465	0	16.9643	3	0.205542
002151	2018	C39	北京市	4.00733	7.69667	20.2846	19	0	19.2941	1	18.0251	3	0.281104
002152	2008	C35	广东省	1.38629	4.82831	19.4708	4	1	18.0731	0	18.0053	2	0.934419
002152	2009	C35	广东省	2.94444	4.83628	19.6015	5	1	18.2316	0	18.1807	2	0.950391
002152	2010	C35	广东省	3.89182	4.96981	19.7615	6	1	18.4731	1	18.0604	2	0.661913
002152	2015	C34	广东省	4.86753	7.77191	20.0358	11	1	19.6245	0	19.2433	4	0.683038
002152	2016	C34	广东省	5.38907	7.63046	20.489	12	1	19.712	0	18.9481	4	0.465872
002152	2017	C34	广东省	5.34233	7.58121	20.764	13	1	19.7264	0	18.835	4	0.410115
002153	2012	I65	北京市	0.693147	6.76157	19.4885	15	0	18.2442	0	17.5525	2	0.500732
002153	2013	I65	北京市	2.30259	6.55536	19.6507	16	0	18.368	0	12.3239	2	0.00237169
002153	2014	I65	北京市	1.60944	6.6896	19.7714	17	0	18.3715	0	17.8785	2	0.610831
002153	2015	I65	北京市	2.30259	7.1301	19.866	18	0	18.3818	0	17.8038	3	0.561049
002153	2016	I65	北京市	2.30259	7.2724	20.061	19	0	18.859	0	15.9487	3	0.0544599
002153	2017	I65	北京市	2.19722	7.47193	20.4027	20	0	19.4764	1	18.3675	4	0.329922
002154	2007	C18	浙江省	0.693147	5.06259	17.2952	7	0	15.7186	1	14.301	1	0.242302
002154	2009	C18	浙江省	2.3979	5.34711	17.4512	9	0	16.4886	0	15.5002	2	0.372155
002154	2010	C18	浙江省	2.99573	5.60212	18.0555	10	0	17.431	0	15.9433	2	0.225897
002154	2011	C18	浙江省	2.48491	5.60947	18.6555	11	0	18.0272	0	15.6249	3	0.0905051
002154	2012	C18	浙江省	2.83321	6.66823	18.8915	12	0	17.7789	0	15.0241	3	0.0636233
002154	2013	C18	浙江省	3.2581	6.71417	18.9873	13	0	17.5072	0	15.9522	3	0.211191
002154	2014	C18	浙江省	1.09861	6.03069	19.1279	14	0	17.7868	0	17.0783	3	0.492416
002154	2015	C18	浙江省	3.13549	6.1203	19.172	15	0	17.4936	0	16.3524	3	0.319448
002154	2016	C18	浙江省	2.83321	5.73657	19.1803	16	0	17.3289	0	16.0762	3	0.285733
002154	2017	C18	浙江省	2.19722	5.9162	19.2003	17	0	17.4092	0	16.4189	3	0.371444
002154	2018	C18	浙江省	2.07944	6.04973	19.2908	18	0	17.7927	0	17.776	3	0.983398
002154	2019	C18	浙江省	1.38629	6.02102	19.3922	19	0	17.931	1	18.1946	3	1.30154
002155	2010	B09	湖南省	1.79176	6.40523	19.5142	11	1	18.1131	0	15.6987	3	0.0894225
002155	2011	B09	湖南省	1.94591	6.45677	19.7747	12	1	18.7103	0	16.3093	3	0.0906259
002155	2012	B09	湖南省	2.63906	6.12905	20.026	13	1	18.9438	0	16.5869	3	0.0947138
002155	2013	B09	湖南省	2.07944	6.2804	20.1818	14	1	18.8823	0	17.321	3	0.209868
002155	2014	B09	湖南省	3.8712	6.20456	20.3039	15	1	18.9082	0	16.3123	3	0.0745788
002155	2015	B09	湖南省	3.58352	6.71174	20.4213	16	1	19.0112	0	17.2107	3	0.165203
002155	2016	B09	湖南省	2.3979	6.57925	20.5617	17	1	19.2198	0	15.5615	3	0.0257771
002155	2017	B09	湖南省	2.83321	7.00941	20.6646	18	1	19.2083	1	15.7898	4	0.032763
002155	2019	B09	湖南省	2.48491	6.75693	20.6315	20	1	19.258	1	15.3639	4	0.020363
002156	2008	C39	江苏省	0	6.03069	18.708	15	0	17.3709	1	15.2386	2	0.118571
002156	2010	C39	江苏省	1.79176	6.40688	19.0711	17	0	18.3729	0	17.7232	3	0.522234
002156	2011	C39	江苏省	3.46574	6.52796	19.4247	18	0	18.5164	0	17.7353	3	0.457901
002156	2012	C39	江苏省	3.63759	6.42325	19.5776	19	0	18.2702	0	17.1558	3	0.328093
002156	2013	C39	江苏省	3.73767	6.4677	19.6955	20	0	18.2872	0	17.5433	3	0.475269
002156	2014	C39	江苏省	3.55535	6.66313	19.9607	21	0	18.9052	0	18.3092	3	0.551016
002156	2015	C39	江苏省	4.85981	7.34213	20.3123	22	0	19.4008	0	18.7371	3	0.5149
002156	2016	C39	江苏省	5.16479	7.91022	20.5953	23	0	19.5724	0	18.3632	4	0.298438
002156	2017	C39	江苏省	5.50533	8.07184	20.8521	24	0	19.7805	1	19.1162	4	0.514628
002157	2009	C13	江西省	0	4.77912	16.3991	14	0	15.222	1	16.2842	2	2.89274
002157	2012	C13	江西省	2.77259	6.73102	18.2744	17	0	18.1755	0	17.4135	3	0.466713
002157	2013	C13	江西省	3.21888	7.27863	18.9366	18	0	18.3597	0	17.061	3	0.272883
002157	2014	C13	江西省	1.94591	7.25912	19.3573	19	0	18.5407	0	17.6762	4	0.421261
002157	2015	C13	江西省	1.79176	7.46107	19.8328	20	0	19.0813	0	17.9189	4	0.312745
002157	2016	C13	江西省	3.66356	7.79729	20.1387	21	0	19.1551	0	17.0004	4	0.115929
002158	2008	C34	上海市	2.63906	4.70048	18.0963	11	0	16.7761	0	14.9327	1	0.158276
002158	2009	C34	上海市	1.09861	4.74493	18.189	12	0	16.6983	0	14.7966	1	0.149303
002158	2010	C34	上海市	1.79176	5.2832	18.3382	13	0	17.0207	0	16.0095	1	0.36378
002158	2011	C34	上海市	1.09861	5.1358	18.5567	14	0	17.4073	0	15.0878	1	0.0983223
002158	2012	C34	上海市	2.07944	5.27811	18.6686	15	0	17.2414	0	13.6036	1	0.0263111
002158	2013	C34	上海市	2.19722	5.35659	18.8303	16	0	17.5461	0	15.3159	1	0.107508
002158	2014	C34	上海市	1.94591	1.38629	18.968	17	0	17.6185	0	15.4462	1	0.113908
002158	2015	C34	上海市	1.60944	5.43808	19.0945	18	0	17.7123	0	15.448	2	0.103904
002158	2016	C34	上海市	3.29584	5.52545	19.265	19	0	18.0035	0	15.504	3	0.0821288
002160	2008	C32	江苏省	0.693147	4.63473	16.8251	5	0	15.5824	0	15.5589	2	0.976745
002160	2009	C32	江苏省	1.38629	4.58497	17.2951	6	0	16.5374	0	15.5297	2	0.365035
002160	2010	C32	江苏省	0.693147	4.23411	18.3644	7	0	18.0195	0	14.1818	2	0.0215437
002160	2011	C32	江苏省	0	4.17439	18.8106	8	0	18.0253	0	15.6998	2	0.0977364
002160	2012	C32	江苏省	0	4.09434	19.0353	9	0	17.899	0	14.9241	2	0.0510542
002160	2013	C32	江苏省	1.09861	4.14313	19.2018	10	0	17.9301	0	14.2147	2	0.0243437
002160	2014	C32	江苏省	1.79176	4.06044	19.3479	11	0	18.0219	0	15.5147	2	0.0814931
002160	2015	C32	江苏省	2.94444	4.91265	19.5377	12	0	18.3236	0	15.8102	3	0.0809931
002160	2016	C32	江苏省	2.3979	5.69709	19.727	13	0	18.5115	0	15.1845	3	0.0359016
002160	2017	C32	江苏省	3.21888	5.62762	19.9263	14	0	18.7342	0	16.4524	3	0.102095
002160	2018	C32	江苏省	2.56495	5.38907	20.054	15	0	18.6755	1	15.7622	3	0.0542951
002161	2007	C39	广东省	2.56495	5.18178	18.0657	5	0	16.5229	0	15.1167	1	0.245071
002161	2008	C39	广东省	3.21888	5.26786	18.1886	6	0	16.7953	0	15.9345	1	0.422827
002161	2009	C39	广东省	3.04452	5.15906	18.3101	7	0	16.9127	0	15.8581	1	0.348355
002161	2010	C39	广东省	3.3673	5.35186	18.4903	8	0	17.2531	0	15.6763	1	0.206632
002161	2011	C39	广东省	3.89182	5.81114	18.6729	9	0	17.4414	0	16.6138	1	0.437121
002161	2012	C39	广东省	3.8712	5.65948	18.976	10	0	17.9878	0	16.7724	2	0.296596
002161	2013	C39	广东省	4.02535	5.33272	19.1322	11	0	17.8338	0	17.1956	2	0.528248
002161	2014	C39	广东省	3.52636	5.71703	19.1743	12	0	17.4869	0	16.801	2	0.503657
002161	2015	C39	广东省	3.46574	5.64191	19.3193	13	0	17.9901	0	16.1183	2	0.153838
002161	2016	C39	广东省	3.17805	5.40717	19.4095	14	0	17.9107	0	15.7409	2	0.114202
002161	2017	C39	广东省	3.3322	5.75574	19.5104	15	0	18.0474	0	15.689	2	0.0945671
002161	2018	C39	广东省	3.21888	5.63835	19.6161	16	0	18.1692	0	16.4306	2	0.175766
002161	2019	C39	广东省	3.4012	5.61313	19.6565	17	0	17.9614	1	15.9043	2	0.127828
002165	2007	C26	江苏省	0.693147	4.77068	17.4306	14	0	15.8908	0	14.8146	1	0.34088
002165	2008	C26	江苏省	1.09861	4.82028	17.9183	15	0	17.1804	0	15.2273	1	0.141837
002165	2009	C26	江苏省	1.79176	4.89784	18.2176	16	0	17.2228	0	13.699	1	0.0294862
002165	2010	C26	江苏省	1.79176	4.96284	18.5334	17	0	17.5663	0	15.6615	1	0.148859
002165	2011	C26	江苏省	2.3979	5.0689	18.7618	18	0	17.6335	0	17.0174	2	0.540018
002165	2012	C26	江苏省	0.693147	5.12396	18.995	19	0	17.8767	0	16.3382	2	0.214695
002165	2013	C26	江苏省	1.09861	5.1358	19.1968	20	0	18.0102	0	15.7967	2	0.109314
002165	2014	C26	江苏省	1.09861	5.1299	19.3458	21	0	18.0281	0	15.2517	2	0.0622615
002165	2015	C26	江苏省	2.07944	5.14749	19.4189	22	0	17.8576	0	15.9225	2	0.144413
002165	2016	C26	江苏省	1.79176	5.17615	19.4716	23	0	17.8298	0	15.8133	2	0.133122
002166	2008	C27	广西壮族自治区	0.693147	4.15888	17.4904	5	0	15.6202	0	14.1725	1	0.235118
002166	2009	C27	广西壮族自治区	1.38629	3.97029	17.4785	6	0	15.5111	0	14.1443	1	0.254938
002166	2010	C27	广西壮族自治区	1.38629	3.93183	17.4307	7	0	15.2082	0	14.6573	1	0.576445
002166	2011	C27	广西壮族自治区	1.38629	3.91202	17.4348	8	0	15.5606	0	15.0908	1	0.625097
002166	2012	C27	广西壮族自治区	2.30259	3.58352	17.4525	9	0	15.6505	0	15.6703	1	1.01997
002166	2013	C27	广西壮族自治区	1.38629	3.61092	17.564	10	0	16.1356	1	15.8072	1	0.720063
002166	2015	C27	广西壮族自治区	1.09861	4.2485	17.5728	12	0	16.3134	0	15.8951	2	0.658133
002166	2016	C27	广西壮族自治区	1.60944	4.29046	17.6773	13	0	16.226	0	15.496	2	0.481884
002166	2017	C27	广西壮族自治区	1.60944	3.98898	17.7257	14	0	16.0662	1	18.3199	3	9.5225
002167	2008	C26	广东省	0	3.8712	17.1992	9	0	16.1104	1	14.9469	1	0.312409
002167	2010	C26	广东省	0	4.57471	17.3874	11	0	16.4746	1	15.736	1	0.477789
002167	2012	C26	广东省	0	4.82028	17.708	13	0	16.965	0	15.4833	3	0.227237
002167	2013	C26	广东省	1.09861	4.91265	17.9482	14	1	16.8439	0	17.3218	3	1.61268
002167	2014	C26	广东省	1.09861	4.85981	18.1974	15	1	17.1114	0	17.4203	3	1.36198
002167	2015	C26	广东省	0	4.2485	18.307	16	1	16.8724	1	16.1224	2	0.472379
002167	2017	C32	广东省	0.693147	4.77068	18.272	18	1	16.8927	1	14.502	3	0.0915589
002168	2014	C38	广东省	1.60944	5.54126	17.3708	12	0	17.6125	0	16.229	2	0.250687
002168	2015	C38	广东省	2.19722	4.94876	17.5662	13	0	16.3651	0	15.8465	2	0.5954
002168	2016	C38	广东省	1.38629	4.95583	17.6476	14	0	16.1172	0	12.6962	2	0.0326797
002168	2017	C38	广东省	2.56495	5.99645	17.8034	15	0	16.5038	1	13.4765	3	0.0484439
002169	2008	C38	广东省	1.94591	5.39363	18.8049	4	0	16.6714	0	14.6657	1	0.13456
002169	2009	C38	广东省	1.38629	5.48064	18.7097	5	0	15.9769	1	14.9	1	0.340656
002169	2012	C38	广东省	2.63906	5.65249	18.4824	8	0	17.009	0	16.9147	1	0.910016
002169	2013	C38	广东省	2.99573	5.62402	18.551	9	0	16.9729	0	15.9179	1	0.348184
002169	2014	C38	广东省	2.70805	5.54126	18.642	10	0	17.1458	0	16.04	2	0.330947
002169	2015	C38	广东省	3.3673	6.12905	18.9168	11	0	17.879	0	17.2177	3	0.516159
002169	2016	C38	广东省	2.70805	5.96615	19.1309	12	0	17.972	0	17.3368	3	0.529795
002169	2017	C38	广东省	2.94444	6.2519	19.2989	13	0	18.031	1	17.2835	3	0.47351
002169	2019	C38	广东省	3.43399	6.50877	19.4595	15	0	18.5041	1	17.1448	3	0.256847
002170	2012	C26	广东省	3.55535	5.4161	20.2492	12	0	18.1912	0	15.8333	2	0.094627
002170	2013	C26	广东省	4.06044	5.53339	20.219	13	0	18.131	0	15.8003	2	0.097228
002170	2014	C26	广东省	3.8712	5.97635	20.1961	14	0	18.1588	0	15.4816	3	0.0687512
002170	2015	C26	广东省	3.52636	6.10702	20.1598	15	0	18.0276	0	16.0635	3	0.140278
002170	2016	C26	广东省	3.80666	6.14204	20.1288	16	0	18.0351	0	16.5576	3	0.228213
002170	2017	C26	广东省	3.89182	6.18415	20.104	17	0	18.0531	0	16.3045	3	0.174023
002170	2018	C26	广东省	4.54329	6.03309	20.0819	18	0	18.0492	1	15.9324	3	0.120409
002171	2008	C32	安徽省	0	5.34233	19.7063	7	0	18.0499	0	14.6633	1	0.0338226
002171	2009	C32	安徽省	1.09861	5.44674	19.7238	8	0	17.9204	0	17.5405	1	0.683903
002171	2010	C32	安徽省	2.3979	5.5835	19.8005	9	0	18.2531	0	17.7254	1	0.590011
002171	2011	C32	安徽省	2.48491	4.66344	19.8629	10	0	18.2607	0	18.0092	1	0.777641
002171	2012	C32	安徽省	2.89037	4.57471	19.9376	11	0	18.3825	0	17.3237	1	0.346868
002171	2013	C32	安徽省	3.73767	5.63479	20.0188	12	0	18.4877	0	17.5893	1	0.407215
002171	2014	C32	安徽省	3.04452	6.58341	19.9849	13	0	17.8699	0	16.5912	2	0.278396
002171	2015	C32	安徽省	4.00733	6.80683	20.1561	14	0	18.8964	0	17.4932	2	0.245812
002171	2016	C32	安徽省	4.59512	6.76504	20.3056	15	0	18.9889	0	17.4568	3	0.216082
002171	2017	C32	安徽省	4.29046	6.81564	20.4797	16	0	19.2274	1	18.8275	3	0.670423
002172	2015	C28	江苏省	1.38629	5.50939	15.7266	15	0	14.6569	0	17.7742	3	22.5859
002172	2016	C28	江苏省	0.693147	7.21008	15.9043	16	0	14.661	0	17.7707	3	22.4155
002172	2017	C28	江苏省	0	7.20786	16.338	17	0	15.5375	1	17.6443	3	8.22234
002174	2010	C41	福建省	1.09861	4.44265	16.0785	16	0	14.2015	0	14.8955	1	2.00166
002174	2011	C41	福建省	2.19722	5.1299	16.003	17	0	13.5182	0	15.1603	1	5.16631
002174	2012	C21	福建省	1.60944	3.97029	15.9677	18	0	13.8427	0	15.3193	1	4.37819
002174	2013	C21	福建省	2.30259	3.8712	15.9782	19	0	14.139	1	15.176	1	2.82076
002174	2016	I64	福建省	1.60944	6.72143	18.9984	22	0	18.968	0	17.9239	3	0.352004
002174	2017	I64	福建省	1.09861	7.29097	19.9733	23	0	19.5866	1	18.7573	3	0.436338
002177	2009	C35	广东省	0.693147	4.09434	18.853	9	0	16.8663	0	12.948	1	0.0198743
002177	2010	C35	广东省	2.77259	4.58497	18.866	10	0	17.0394	0	14.5833	2	0.0857657
002177	2011	C35	广东省	3.13549	5.02388	18.9089	11	0	17.2251	0	14.7254	2	0.082104
002177	2012	C35	广东省	2.77259	5.35659	19.0191	12	0	17.5866	0	15.6842	2	0.149213
002177	2013	C35	广东省	3.43399	3.8712	19.1903	13	0	17.9308	0	14.4857	2	0.0319015
002177	2014	C35	广东省	3.68888	5.40268	19.3904	14	0	18.2002	0	14.1843	2	0.0180272
002177	2015	C35	广东省	4.07754	5.35659	19.5933	15	0	18.4092	0	14.4332	2	0.0187597
002177	2016	C35	广东省	3.82864	5.18739	19.7263	16	0	18.3632	0	16.2452	2	0.120265
002177	2017	C35	广东省	3.71357	5.01064	19.7289	17	0	17.8465	0	17.0404	2	0.446576
002178	2007	M74	上海市	0	3.85015	16.8125	2	0	15.4467	1	14.9193	1	0.59011
002178	2009	M74	上海市	0	3.68888	16.9817	4	0	16.0401	1	15.5847	1	0.634197
002178	2015	M74	上海市	0	5.54518	17.6524	10	0	17.4381	0	17.2613	2	0.837926
002178	2016	M74	上海市	1.94591	6.11147	18.439	11	0	17.9495	0	17.3763	2	0.563755
002178	2017	M74	上海市	1.60944	6.34212	18.8001	12	0	17.9028	0	17.4672	2	0.646875
002178	2018	M74	上海市	0	6.20859	19.083	13	0	18.0598	0	16.8722	2	0.304958
002178	2019	M74	上海市	0	6.37673	19.2943	14	1	18.1292	1	16.7383	2	0.248837
002179	2010	C39	河南省	4.99721	7.14283	19.8156	9	1	18.6296	1	15.1616	2	0.0311782
002179	2015	C39	河南省	5.00395	7.58528	19.9905	14	1	19.5245	0	16.2568	4	0.038093
002179	2016	C39	河南省	5.65948	7.65207	20.5488	15	1	19.8826	0	17.4715	4	0.0897184
002179	2017	C39	河南省	5.72359	7.86672	20.9217	16	1	20.0412	1	17.7128	4	0.0974476
002182	2007	C32	江苏省	2.19722	5.3845	17.5889	15	0	16.2889	0	16.4965	1	1.23066
002182	2008	C32	江苏省	1.38629	5.20401	17.6229	16	0	15.8994	0	16.2682	2	1.44597
002182	2009	C32	江苏省	2.07944	5.8999	17.9163	17	0	16.9115	0	16.9647	2	1.05468
002182	2010	C32	江苏省	0.693147	5.89164	18.1572	18	0	17.0544	1	16.882	2	0.84163
002182	2012	C32	江苏省	0	5.96615	18.397	20	0	17.5567	0	15.8501	2	0.181481
002182	2013	C32	江苏省	2.94444	5.9428	18.7214	21	0	17.7681	0	16.1054	2	0.189623
002182	2014	C32	江苏省	2.3979	4.92725	19.0027	22	0	17.9766	0	16.2475	2	0.177447
002182	2015	C32	江苏省	2.89037	5.31321	19.2217	23	0	18.0735	0	16.6064	3	0.230604
002182	2016	C32	江苏省	3.2581	5.7462	19.5665	24	0	18.645	0	17.0715	3	0.207305
002182	2017	C32	江苏省	3.3322	4.51086	19.926	25	0	19.0261	0	17.3203	3	0.181619
002182	2018	C32	江苏省	3.17805	5.77144	20.1552	26	0	19.0285	0	17.814	3	0.296877
002182	2019	C32	江苏省	3.95124	5.92693	20.3688	27	0	19.2089	1	17.072	3	0.118018
002183	2012	L72	广东省	2.89037	3.91202	17.7164	9	0	15.7557	0	16.1513	4	1.48529
002183	2013	L72	广东省	1.94591	3.91202	17.7057	10	0	15.745	1	16.006	4	1.29825
002183	2016	L72	广东省	0.693147	6.31355	17.5906	13	0	16.4227	1	17.2644	4	2.32048
002184	2007	I64	上海市	0.693147	4.65396	17.8564	8	0	16.5312	0	12.9526	1	0.0279146
002184	2008	I64	上海市	1.09861	5.24175	18.0582	9	0	16.872	0	14.652	1	0.108611
002184	2009	I64	上海市	0	5.20949	18.2814	10	0	17.1421	0	15.5919	1	0.212207
002184	2010	I64	上海市	1.09861	5.42495	18.46	11	0	17.2186	0	16.2777	1	0.390305
002184	2011	I64	上海市	2.63906	5.64191	18.6079	12	0	17.2869	0	15.1656	1	0.119874
002184	2012	C38	上海市	3.55535	5.52545	18.8292	13	0	17.686	0	16.6368	1	0.350184
002184	2013	C38	上海市	4.23411	5.49306	19.0116	14	0	17.7794	0	16.1094	1	0.188231
002184	2014	C38	上海市	3.80666	5.54518	19.1801	15	0	17.9136	0	16.8931	2	0.360402
002184	2015	C38	上海市	3.3322	5.77455	19.3878	16	0	18.2148	0	17.1346	2	0.339555
002184	2016	C38	上海市	2.56495	5.84064	19.5875	17	0	18.3965	0	17.3137	2	0.338638
002184	2017	C38	上海市	3.4012	5.61313	19.7159	18	0	18.3393	1	16.5946	2	0.174698
002185	2010	C39	甘肃省	1.94591	7.19143	19.3702	8	0	18.0731	1	16.0713	2	0.135091
002185	2012	C39	甘肃省	3.89182	7.43308	19.4805	10	0	18.4391	0	17.8854	2	0.574805
002185	2013	C39	甘肃省	3.97029	7.66435	19.7818	11	0	18.7905	0	17.408	3	0.250953
002185	2014	C39	甘肃省	4.21951	7.62021	20.1466	12	0	19.2547	0	17.9904	3	0.282428
002185	2015	C39	甘肃省	4.17439	7.84424	20.4013	13	0	19.3258	0	18.6377	4	0.502539
002185	2016	C39	甘肃省	4.2485	7.84971	20.6245	14	0	19.4852	0	18.0947	4	0.248961
002185	2017	C39	甘肃省	4.20469	7.93809	20.8396	15	0	19.6829	0	18.2411	4	0.236497
002185	2018	C39	甘肃省	3.7612	7.69166	21.0147	16	0	19.7649	0	18.4606	4	0.27137
002185	2019	C39	甘肃省	3.58352	8.37171	21.1549	17	0	19.8122	1	18.9004	4	0.401802
002189	2007	C39	河南省	1.94591	5.38907	18.0459	13	1	16.6847	0	11.6082	1	0.00624202
002189	2008	C39	河南省	2.56495	5.44242	18.1539	14	1	16.7143	0	15.2265	1	0.225867
002189	2009	C39	河南省	2.30259	5.24702	18.2033	15	1	16.5477	0	16.2403	1	0.735352
002189	2010	C39	河南省	2.30259	5.32788	18.3013	16	1	16.8288	0	15.6313	1	0.301947
002189	2011	C39	河南省	1.38629	5.33272	18.3439	17	1	16.6588	0	15.1607	1	0.223552
002189	2012	C39	河南省	2.63906	5.2933	18.4479	18	1	16.9951	0	15.2919	1	0.18209
002189	2013	C39	河南省	1.94591	5.09987	18.5674	19	1	17.1642	0	15.1373	1	0.131741
002189	2014	C39	河南省	2.19722	5.06259	18.7413	20	1	17.4882	0	14.8733	1	0.0731765
002189	2015	C39	河南省	2.07944	6.4708	18.8841	21	1	17.5492	0	14.5349	1	0.04908
002189	2016	C39	河南省	2.30259	5.04986	18.9869	22	1	17.5304	0	14.2024	1	0.0358659
002189	2017	C39	河南省	2.07944	4.96284	19.1229	23	1	17.7684	0	14.714	1	0.0471513
002191	2008	C23	广东省	0	5.42495	19.3913	6	0	17.8567	0	16.7993	3	0.347352
002191	2009	C23	广东省	0.693147	5.1299	19.4014	7	0	17.5598	0	15.9908	3	0.208262
002191	2010	C23	广东省	2.07944	6.13988	19.4217	8	0	17.6322	0	16.1002	3	0.216103
002191	2011	C23	广东省	1.94591	5.61313	19.4851	9	0	17.8871	0	16.4959	3	0.248781
002191	2012	C23	广东省	3.58352	5.78074	19.5797	10	0	18.0956	0	15.9046	3	0.111806
002191	2013	C23	广东省	4.09434	5.77765	19.7269	11	0	18.4039	0	16.3576	3	0.129212
002191	2014	C23	广东省	4.14313	5.96615	19.8481	12	0	18.4498	0	16.2913	3	0.115496
002191	2015	C23	广东省	5.20949	6.27099	19.9491	13	0	18.4866	0	15.4249	3	0.0468118
002191	2016	C23	广东省	5.273	6.50728	20.0869	14	0	18.7378	0	17.1733	4	0.2092
002191	2018	C23	广东省	4.15888	6.39859	20.2617	16	0	18.7594	0	16.9661	4	0.166406
002191	2019	C23	广东省	4.64439	6.5582	20.3825	17	0	18.9829	1	16.9199	4	0.127067
002193	2012	C17	山东省	2.63906	6.07993	18.6644	20	1	17.0123	0	13.9922	2	0.0487956
002193	2013	C17	山东省	1.94591	5.743	18.6504	21	1	16.6703	0	14.3007	2	0.0935195
002193	2014	C17	山东省	2.07944	5.76519	18.6517	22	0	16.7618	0	14.6599	2	0.12223
002193	2015	C17	山东省	1.79176	5.78383	18.6509	23	0	16.7495	0	16.0073	2	0.476038
002193	2016	C17	山东省	2.77259	5.95064	18.6809	24	0	16.9385	0	17.2698	3	1.3928
002193	2017	C17	山东省	2.56495	6.05678	18.8214	25	0	17.4799	1	17.2549	3	0.798484
002196	2008	C35	浙江省	0	4.45435	16.9178	8	0	15.7544	1	15.855	1	1.10585
002196	2010	C35	浙江省	0.693147	4.72739	17.012	10	0	15.9402	0	15.0499	1	0.410522
002196	2011	C35	浙江省	1.60944	4.78749	17.3066	11	0	16.304	0	15.4391	1	0.421105
002196	2012	C35	浙江省	0	3.49651	17.6303	12	0	16.6758	0	16.0296	1	0.524022
002196	2013	C35	浙江省	0	3.46574	17.8728	13	0	16.7735	0	16.1622	1	0.542676
002196	2014	C35	浙江省	2.19722	5.44674	18.08	14	0	16.9058	0	16.0819	1	0.438685
002196	2015	C35	浙江省	2.83321	5.24175	18.2563	15	0	17.0093	0	15.786	2	0.294232
002196	2016	C35	浙江省	2.94444	5.75574	18.5901	16	0	17.6517	0	16.5851	3	0.344171
002196	2017	C35	浙江省	3.13549	5.60212	18.9055	17	0	17.9375	1	16.7119	3	0.293562
002197	2007	C35	广东省	1.38629	5.2832	17.7033	2	0	16.3423	0	14.0702	1	0.103091
002197	2008	C35	广东省	1.94591	5.7301	17.8647	3	0	16.5799	0	15.7464	1	0.434493
002197	2009	C35	广东省	2.77259	5.95324	17.9817	4	0	16.5704	0	15.3689	1	0.300717
002197	2010	C35	广东省	3.29584	6.17379	18.0393	5	0	16.4174	0	14.6683	1	0.173922
002197	2011	C35	广东省	3.3673	6.32794	18.1883	6	0	16.8706	0	15.6089	1	0.28317
002197	2012	C34	广东省	3.46574	6.31897	18.4214	7	0	17.3027	0	16.1301	1	0.309562
002197	2013	C34	广东省	3.95124	6.34914	18.578	8	0	17.2805	0	15.7846	2	0.224046
002197	2014	C34	广东省	2.56495	6.31536	18.7393	9	0	17.4542	0	15.7428	2	0.180621
002197	2015	C34	广东省	3.3322	6.55393	18.9324	10	0	17.726	0	15.8972	3	0.160613
002197	2016	C34	广东省	2.56495	6.7334	19.2599	11	0	18.3115	0	16.3362	3	0.138717
002197	2017	C34	广东省	3.09104	6.70686	19.5091	12	0	18.4229	0	16.9257	3	0.223758
002197	2018	C34	广东省	3.49651	6.75809	19.6334	13	0	18.2447	0	16.8508	3	0.248125
002197	2019	C34	广东省	3.58352	6.63068	19.7962	14	0	18.5149	1	17.2943	3	0.29505
002198	2011	C27	广东省	0	4.07754	16.1634	7	0	15.051	1	14.0377	1	0.363014
002198	2016	C27	广东省	0	5.05625	16.5784	12	0	16.2316	1	10.5559	1	0.00342822
002201	2008	C30	江苏省	2.48491	6.35437	18.4379	15	0	16.7438	0	15.0729	1	0.18808
002201	2009	C30	江苏省	2.83321	6.18002	18.4354	16	0	16.5243	0	14.7658	1	0.172298
002201	2010	C30	江苏省	2.07944	6.25575	18.468	17	0	16.7377	0	14.6466	1	0.123557
002201	2011	C30	江苏省	2.30259	6.25958	18.5089	18	0	16.8162	0	16.2282	1	0.555438
002201	2012	C30	江苏省	2.07944	6.2672	18.5489	19	0	16.8524	0	16.3488	1	0.604342
002201	2013	C30	江苏省	1.60944	6.22654	18.5712	20	0	16.7922	0	15.8481	1	0.389019
002201	2014	C30	江苏省	3.04452	6.20051	18.6024	21	0	16.8654	0	15.7419	2	0.32514
002201	2015	C30	江苏省	1.38629	6.3081	18.6485	22	0	16.9789	0	15.8881	2	0.335947
002201	2016	C30	江苏省	2.70805	6.2804	18.6639	23	0	16.85	0	16.058	2	0.452952
002201	2017	C30	江苏省	2.83321	6.19644	18.7131	24	0	17.0565	0	16.0883	2	0.379743
002201	2018	C30	江苏省	1.38629	6.22059	18.807	25	0	17.3206	0	16.0759	2	0.288034
002201	2019	C30	江苏省	2.19722	6.17794	18.8805	26	0	17.321	1	15.3052	2	0.133206
002202	2007	C38	新疆维吾尔自治区	1.09861	5.3799	16.1967	7	0	14.7342	0	16.5713	3	6.27791
002202	2008	C38	新疆维吾尔自治区	1.60944	5.77144	19.3902	8	1	19.3547	0	16.909	4	0.0866667
002202	2009	C38	新疆维吾尔自治区	1.79176	5.98141	19.5975	9	0	18.4235	0	17.8006	4	0.536416
002202	2010	C38	新疆维吾尔自治区	2.94444	6.54391	19.9979	10	0	19.155	0	18.4948	4	0.516758
002202	2011	C38	新疆维吾尔自治区	3.21888	6.74876	20.9015	11	0	20.4793	1	18.9475	4	0.216141
002202	2015	C34	新疆维吾尔自治区	5.56452	7.22766	21.5051	15	0	21.169	0	19.2093	4	0.140901
002202	2016	C34	新疆维吾尔自治区	5.84932	7.64012	21.8996	16	0	21.049	0	19.4415	4	0.200404
002202	2017	C34	新疆维吾尔自治区	6.15486	7.96589	22.1653	17	0	21.1108	1	19.5199	4	0.203758
002203	2010	C32	浙江省	3.58352	6.2634	18.8634	10	0	17.6024	0	17.6445	3	1.04304
002203	2011	C32	浙江省	3.71357	5.72359	19.0117	11	0	17.6918	0	17.2174	4	0.622266
002203	2012	C32	浙江省	4.18965	5.83188	19.7024	12	0	19.1472	0	16.3192	3	0.0591335
002203	2013	C32	浙江省	3.66356	5.86079	20.1216	13	0	19.303	0	15.7024	4	0.0273098
002203	2014	C32	浙江省	3.3322	5.8861	20.5362	14	0	19.7118	0	16.5665	4	0.043052
002203	2015	C32	浙江省	2.94444	4.8828	20.7231	15	0	19.502	0	17.6466	4	0.156384
002203	2016	C32	浙江省	3.82864	4.95583	20.8178	16	0	19.3339	0	17.6381	4	0.183463
002203	2017	C32	浙江省	4.30407	5.73334	21.0165	17	0	19.8232	1	17.7057	4	0.120329
002204	2014	C35	辽宁省	4.5326	7.46908	21.59	16	1	19.8074	0	17.7133	4	0.123183
002204	2015	C35	辽宁省	4.78749	7.42476	21.5622	17	1	19.4917	0	18.2195	4	0.280239
002204	2016	C35	辽宁省	4.59512	7.38026	21.5501	18	1	19.5815	0	18.2932	4	0.275737
002204	2017	C35	辽宁省	4.89784	7.1869	21.5916	19	1	19.9016	0	17.9541	4	0.142643
002205	2007	C30	新疆维吾尔自治区	1.38629	3.73767	13.9423	7	1	12.4303	0	13.9677	1	4.65225
002205	2008	C30	新疆维吾尔自治区	0	4.17439	14.0388	8	1	12.5615	1	12.8538	1	1.33943
002205	2010	C30	新疆维吾尔自治区	1.94591	5.0689	16.757	10	1	16.7082	0	14.6983	2	0.134011
002205	2011	C30	新疆维吾尔自治区	2.63906	5.11799	17.5145	11	1	17.0062	0	15.5472	2	0.232487
002205	2012	C30	新疆维吾尔自治区	3.17805	5.1299	17.9189	12	1	17.0813	0	14.4827	2	0.0743745
002205	2013	C30	新疆维吾尔自治区	2.07944	5.1299	18.2712	13	1	17.3609	0	13.2259	2	0.0160037
002205	2014	C30	新疆维吾尔自治区	2.48491	5.12396	18.5121	14	1	17.4093	0	13.7413	2	0.0255282
002205	2015	C30	新疆维吾尔自治区	2.3979	5.11199	18.6702	15	1	17.3767	0	15.1732	2	0.110419
002205	2016	C30	新疆维吾尔自治区	2.19722	5.10595	18.7611	16	1	17.2643	0	14.0992	2	0.0422129
002205	2017	C30	新疆维吾尔自治区	2.94444	5.10595	18.8633	17	1	17.4049	1	14.4435	2	0.0517434
002206	2010	C28	浙江省	0	5.27811	17.8977	10	0	16.7511	0	16.5046	2	0.781574
002206	2011	C28	浙江省	0.693147	5.46383	18.6191	11	0	18.0861	0	16.8586	2	0.293043
002206	2012	C28	浙江省	1.60944	5.53733	18.992	12	0	18.1115	0	16.459	3	0.191567
002206	2013	C28	浙江省	2.70805	5.53733	19.336	13	0	18.4132	1	16.5035	3	0.14813
002206	2015	C28	浙江省	0	5.69709	19.4469	15	0	18.4067	0	16.7945	3	0.199456
002206	2016	C28	浙江省	0.693147	5.88053	19.6396	16	0	18.4321	0	16.8685	3	0.209396
002206	2017	C28	浙江省	1.09861	5.90808	19.8346	17	0	18.6326	1	16.6733	3	0.140955
002209	2008	C35	广东省	1.60944	5.12396	18.5204	3	0	16.6659	0	16.0379	1	0.533649
002209	2009	C35	广东省	2.30259	5.21494	18.5223	4	0	16.6357	0	15.9904	1	0.524502
002209	2010	C35	广东省	2.70805	5.39363	18.5428	5	0	16.7545	0	16.1177	1	0.529005
002209	2011	C35	广东省	3.4012	5.63121	18.5926	6	0	16.9386	0	16.2845	1	0.519915
002209	2012	C35	广东省	3.7612	5.89715	18.6506	7	0	17.0307	0	16.6016	1	0.651111
002209	2013	C35	广东省	4.63473	5.99894	18.7326	8	0	17.2045	0	16.2769	2	0.395504
002209	2014	C35	广东省	4.63473	6.06379	18.8474	9	0	17.4293	0	15.5972	2	0.160066
002209	2015	C35	广东省	4.68213	5.82305	18.9297	10	0	17.4027	0	16.1769	2	0.293533
002209	2016	C35	广东省	4.91998	5.73334	19.0024	11	0	17.4399	0	16.7777	2	0.51571
002209	2017	C35	广东省	4.62497	5.71703	19.1194	12	0	17.7082	0	16.567	2	0.319458
002209	2018	C35	广东省	4.59512	5.56068	19.1016	13	0	17.0969	0	16.9773	2	0.887319
002209	2019	C35	广东省	3.73767	5.68358	19.0841	14	0	17.0818	1	16.8673	2	0.807019
002211	2010	C26	江苏省	0	4.97673	19.7286	9	0	17.3144	1	15.6836	2	0.195788
002211	2013	C26	江苏省	3.21888	3.66356	19.3526	12	0	17.1043	0	14.7998	2	0.0998137
002211	2014	C26	江苏省	2.94444	4.12713	19.2983	13	0	17.0215	0	17.3392	1	1.37394
002211	2015	C26	江苏省	0	4.20469	19.2335	14	0	16.8596	0	15.9654	1	0.40894
002211	2016	C26	江苏省	2.07944	4.02535	19.1815	15	0	16.9242	1	16.5913	1	0.716858
002212	2010	C38	广东省	0.693147	4.94876	15.2381	26	0	14.2638	0	13.1155	2	0.317161
002212	2011	C38	广东省	1.94591	5.10595	15.4429	27	0	14.2631	0	14.8277	2	1.75863
002212	2012	C38	广东省	1.79176	5.17048	15.819	28	0	14.9431	1	15.8557	2	2.49088
002212	2014	C38	广东省	0.693147	5.26269	17.5312	30	0	17.3915	0	15.3467	3	0.129402
002212	2015	C38	广东省	2.48491	5.44242	18.2015	31	0	17.6309	0	16.1108	3	0.218681
002212	2016	C38	广东省	2.70805	7.32383	18.6959	32	0	17.9652	0	16.4637	4	0.222801
002212	2017	C38	广东省	3.89182	7.51425	20.0333	33	0	19.7808	1	18.5836	4	0.302047
002213	2008	C36	广东省	1.38629	4.00733	18.2026	9	0	15.9624	0	16.2531	1	1.33726
002213	2009	C36	广东省	1.60944	4.00733	18.1348	10	0	15.7306	0	14.4587	1	0.280279
002213	2010	C36	广东省	1.38629	4.00733	18.1333	11	0	16.2279	1	13.2357	1	0.0501795
002213	2012	C36	广东省	2.19722	4.79579	18.0231	13	0	16.3799	0	14.4712	1	0.148265
002213	2013	C36	广东省	2.48491	4.77068	18.0948	14	0	16.5282	0	14.0702	1	0.0856012
002213	2014	C36	广东省	2.07944	4.51086	18.1644	15	0	16.5903	0	13.9917	1	0.0743736
002213	2015	C36	广东省	1.38629	3.89182	18.1872	16	0	16.4102	0	13.261	1	0.0428863
002213	2016	C36	广东省	1.38629	3.89182	18.1604	17	0	16.0964	0	14.2383	1	0.155963
002213	2017	C36	广东省	1.09861	3.73767	18.1248	18	0	15.9973	1	14.9971	1	0.367822
002214	2008	C39	浙江省	0	5.14166	18.1786	8	0	16.6315	0	16.1571	1	0.62222
002214	2009	C39	浙江省	0.693147	5.12396	18.263	9	0	16.7435	0	16.0852	1	0.517778
002214	2010	C39	浙江省	1.38629	5.2832	18.3812	10	0	16.9736	0	16.4187	1	0.574119
002214	2011	C39	浙江省	0	5.47646	18.5351	11	0	17.2304	0	16.3694	1	0.422719
002214	2012	C39	浙江省	0.693147	5.31812	18.6414	12	0	17.1963	0	16.8732	1	0.723916
002214	2013	C39	浙江省	1.38629	5.30827	18.6964	13	0	17.0638	0	16.9509	1	0.893205
002214	2014	C39	浙江省	1.38629	5.32788	18.846	14	0	17.5298	0	17.3183	1	0.809395
002214	2015	C39	浙江省	2.07944	5.34711	19.0587	15	0	17.8968	0	17.3465	1	0.576751
002214	2016	C39	浙江省	0.693147	5.3845	19.3066	16	0	18.2176	0	17.9579	1	0.77127
002214	2017	C39	浙江省	1.79176	5.42495	19.3655	17	0	17.7495	1	17.483	2	0.766031
002215	2015	C26	广东省	3.43399	4.77068	19.8921	11	0	18.2049	0	15.9055	3	0.100316
002215	2016	C26	广东省	3.78419	4.80402	19.9625	12	0	18.3913	0	16.5276	3	0.155113
002216	2009	C14	河南省	1.09861	4.44265	17.629	9	0	16.4222	0	16.5139	2	1.096
002216	2010	C14	河南省	1.09861	5.60212	17.9266	10	0	16.9292	0	17.4909	2	1.75364
002216	2011	C14	河南省	2.83321	6.06146	18.2525	11	0	17.3016	0	17.3895	2	1.09192
002216	2012	C14	河南省	4.29046	6.13556	18.5248	12	0	17.4826	0	17.413	3	0.932777
002216	2013	C14	河南省	3.43399	6.30079	18.9256	13	0	18.0831	0	17.483	3	0.548778
002216	2014	C14	河南省	3.68888	6.34739	19.2376	14	0	18.2643	0	17.5436	3	0.486414
[truncated: 9,402 more rows]
